# Supplementary material for: Bis(2-{[2,8-bis­(trifluoro­meth­yl)quinolin-4-yl](hydr­oxy)meth­yl}piperidin-1-ium) tetra­chloridodiphenyl­stannate(IV)
Source: Acta Crystallogr Sect E Struct Rep Online. 2010 Feb 27;66(Pt 3):m336–7. doi: 10.1107/S1600536810006574 (PMC2983573; doi:10.1107/S1600536810006574)
Supplement: Supplementary file 2 [file e-66-0m336-Isup2.hkl]

#
# h,k,l, Fc-squared, Fo-squared, sigma(Fo-squared) and status flag
#
data_I
_shelx_title ' 0912                   R =  New: P-1'
_shelx_refln_list_code          4
_shelx_F_calc_maximum      147.28
_exptl_crystal_F_000       590.00
_reflns_d_resolution_high  0.8409
 
loop_
 _symmetry_equiv_pos_as_xyz
 'x, y, z'
 '-x, -y, -z'
 
_cell_length_a     8.5578
_cell_length_b     9.1479
_cell_length_c    15.9866
_cell_angle_alpha 104.739
_cell_angle_beta   91.671
_cell_angle_gamma  97.622
 
_shelx_F_squared_multiplier     1.000
 
loop_
 _refln_index_h
 _refln_index_k
 _refln_index_l
 _refln_F_squared_calc
 _refln_F_squared_meas
 _refln_F_squared_sigma
 _refln_observed_status
   2   0   0     3013.77     3135.26    129.31 o
   3   0   0     3168.28     3022.20     49.86 o
   4   0   0     2537.40     2635.29     83.40 o
   5   0   0        1.64        1.48     39.75 o
   6   0   0        1.04      -18.82     81.06 o
   7   0   0     1538.35     1624.91     76.61 o
   8   0   0        7.76        2.41     29.76 o
   9   0   0      146.21      239.28     43.11 o
  10   0   0      553.00      508.47     43.35 o
 -10   1   0      405.78      472.72     48.38 o
  -9   1   0      297.13      500.82    142.13 o
  -8   1   0     1454.05     1480.52     59.15 o
  -7   1   0     1152.88     1356.06     96.81 o
  -6   1   0      628.89      558.96     47.24 o
  -5   1   0      112.07      167.39     20.36 o
  -4   1   0    10295.52    10554.26    409.36 o
  -3   1   0      818.18      802.76     20.91 o
  -2   1   0     2205.83     2236.19     44.42 o
  -1   1   0     1051.94     1219.10     33.27 o
   1   1   0      227.43      253.83     24.66 o
   2   1   0     1576.29     1535.73     36.20 o
   3   1   0    14680.92    15175.05    169.04 o
   4   1   0     4157.56     4274.36     79.32 o
   5   1   0        1.09        1.24     13.64 o
   6   1   0     1210.56     1220.29     88.83 o
   7   1   0      986.72      916.52     43.94 o
   8   1   0      307.01      284.38     34.89 o
   9   1   0     1104.92     1099.83    104.57 o
 -10   2   0      289.68      382.95    153.24 o
  -9   2   0        0.80      -47.92     31.95 o
  -8   2   0     1632.73     1619.03    197.65 o
  -7   2   0     2900.10     2964.53    126.22 o
  -6   2   0     1349.54     1601.08    105.71 o
  -5   2   0       57.63       44.39     16.66 o
  -4   2   0      119.64      138.75     18.46 o
  -3   2   0      287.16      349.14     23.22 o
  -2   2   0      956.55     1040.59     17.39 o
  -1   2   0     1640.07     1739.03     42.60 o
   0   2   0     1120.55     1330.50     61.61 o
   1   2   0     7868.37     7907.05    134.11 o
   2   2   0     3685.73     3730.93     55.61 o
   3   2   0     6877.10     6946.89    121.52 o
   4   2   0      771.54      806.07     36.21 o
   5   2   0     2356.75     2292.61     60.92 o
   6   2   0      489.91      523.40     23.47 o
   7   2   0     1731.53     1669.26     81.89 o
   8   2   0       28.12       94.26     80.90 o
   9   2   0      398.77      475.25     61.77 o
 -10   3   0       24.30       22.58     48.86 o
  -9   3   0       22.26       77.73     57.74 o
  -8   3   0       53.26      214.70     57.23 o
  -7   3   0      531.16      497.10     17.55 o
  -6   3   0      344.04      398.92     26.18 o
  -5   3   0      178.17      200.15     16.06 o
  -4   3   0     5171.01     5324.57     91.09 o
  -3   3   0      885.99      879.28     31.32 o
  -2   3   0     1313.11     1476.60     45.99 o
  -1   3   0     2810.21     2991.62     75.15 o
   0   3   0       68.54      114.16     25.54 o
   1   3   0     3691.46     3743.34    121.56 o
   2   3   0     2835.21     2899.11     82.30 o
   3   3   0      562.23      571.77     30.52 o
   4   3   0      192.05      265.24     32.09 o
   5   3   0     2955.63     3144.49    106.17 o
   6   3   0      157.41      198.28     45.24 o
   7   3   0      332.65      371.69     74.03 o
   8   3   0      190.84      212.03     48.08 o
   9   3   0        1.37       -2.22     29.09 o
  -9   4   0        1.67       -6.66     84.39 o
  -8   4   0      265.94      241.24     23.51 o
  -7   4   0       58.06       28.62     52.81 o
  -6   4   0      240.33      242.39     24.59 o
  -5   4   0     2082.99     2211.58     56.00 o
  -4   4   0     1776.18     1722.77     37.40 o
  -3   4   0      417.05      400.06     15.44 o
  -2   4   0     3016.02     2990.21     88.45 o
  -1   4   0      681.19      671.12     36.42 o
   0   4   0      403.04      365.32     19.89 o
   1   4   0     1238.41     1170.15     38.35 o
   2   4   0      188.49      149.20     22.04 o
   3   4   0       46.88       -8.60     22.35 o
   4   4   0        9.87        8.80     58.61 o
   5   4   0      588.09      512.61     27.99 o
   6   4   0       57.31       64.59     17.68 o
   7   4   0        0.45       57.09     81.81 o
   8   4   0      943.03      994.78     40.39 o
  -9   5   0      581.52      638.92     65.95 o
  -8   5   0      333.01      260.78     50.03 o
  -7   5   0        1.00      107.71     22.12 o
  -6   5   0      170.58      151.43     19.72 o
  -5   5   0       14.75       16.96     34.43 o
  -4   5   0       20.20       49.35     41.22 o
  -3   5   0      915.31     1037.02     47.66 o
  -2   5   0     1695.11     1525.06     60.26 o
  -1   5   0     1752.72     1662.49     45.06 o
   0   5   0       35.89       -0.28     20.07 o
   1   5   0     1467.43     1357.98     60.55 o
   2   5   0     3936.47     3802.34    136.61 o
   3   5   0       85.72      122.32     32.44 o
   4   5   0     1239.48     1240.39     41.18 o
   5   5   0      692.29      832.68     38.75 o
   6   5   0        0.66      -37.51     25.47 o
   7   5   0      137.73      203.71     72.27 o
   8   5   0      672.11      733.70     68.51 o
  -9   6   0      324.15      308.30     72.85 o
  -8   6   0      181.74      135.29     31.97 o
  -7   6   0      362.02      439.85     67.64 o
  -6   6   0     1396.36     1500.90     49.04 o
  -5   6   0     1510.85     1583.42     62.19 o
  -4   6   0        6.12       23.95     15.36 o
  -3   6   0      482.19      502.67     58.56 o
  -2   6   0      532.75      493.60     68.24 o
  -1   6   0      506.89      404.90     35.27 o
   0   6   0      142.55      168.00     32.15 o
   1   6   0     3251.54     3089.43    105.46 o
   2   6   0      755.78      554.27     43.73 o
   3   6   0      535.10      516.84     57.77 o
   4   6   0     1032.72     1032.34     36.37 o
   5   6   0     1438.59     1360.91     76.29 o
   6   6   0      491.09      456.62     55.88 o
   7   6   0        0.71      -62.19     63.15 o
  -8   7   0      277.39      255.97     40.44 o
  -7   7   0      496.85      438.70     60.44 o
  -6   7   0     1085.84     1024.43     88.65 o
  -5   7   0      767.35      859.54     47.13 o
  -4   7   0      181.99      282.70    155.46 o
  -3   7   0     2608.44     2631.67    135.47 o
  -2   7   0     1148.70     1211.67    102.39 o
  -1   7   0       41.90       52.79     15.67 o
   0   7   0      174.08      249.25     51.44 o
   1   7   0     1543.38     1458.43     82.25 o
   2   7   0       69.32      100.05     25.04 o
   3   7   0       92.05      124.46     27.89 o
   4   7   0     1064.20     1019.30     73.73 o
   5   7   0      669.12      663.08     63.79 o
   6   7   0      184.24      317.70     64.40 o
  -7   8   0      173.42      329.09     68.85 o
  -6   8   0      671.89      764.67     68.85 o
  -5   8   0      184.64      297.08     39.90 o
  -3   8   0     1698.24     1927.67    111.04 o
  -2   8   0     1679.71     2018.60    290.93 o
  -1   8   0       27.13       35.53     13.32 o
   0   8   0      890.33      913.28     37.03 o
   2   8   0        1.28      266.50     84.39 o
   3   8   0       72.41       -8.43    101.44 o
   4   8   0      147.48      116.91     52.25 o
   5   8   0        9.82       35.06     41.81 o
  -6   9   0      993.58      881.67     99.94 o
  -5   9   0      163.21      338.70    104.95 o
  -4   9   0      113.65      113.75     41.09 o
  -2   9   0      310.25      430.91     98.43 o
  -1   9   0      926.97     1075.15     99.39 o
   0   9   0     1027.46      779.51     99.94 o
   1   9   0       97.75      139.88     43.93 o
   2   9   0      325.51      651.61     69.04 o
   3   9   0      352.48      454.57     55.32 o
  -4  10   0       97.91       28.38     49.45 o
  -2  10   0       23.51       11.10     73.29 o
  -1  10   0      306.56      319.80     86.61 o
   0  10   0      430.17      337.56     66.62 o
   1  10   0      376.48      290.90    109.93 o
  -2 -10   1      115.53      533.00     97.72 o
  -1 -10   1      425.75      426.40    104.38 o
   0 -10   1     2668.89     2665.59    103.92 o
   1 -10   1      251.25      186.55     84.39 o
   2 -10   1       23.57     -116.59     77.73 o
   3 -10   1      449.11      412.21    167.67 o
  -4  -9   1      431.70      283.63    100.88 o
  -3  -9   1      142.68      413.07     97.72 o
  -2  -9   1        7.26       59.96     75.51 o
  -1  -9   1      975.66     1041.78    171.12 o
   0  -9   1     1466.56     1874.25    265.39 o
   1  -9   1       79.98       35.20     47.03 o
   2  -9   1      355.27      321.72     46.37 o
   3  -9   1     1974.43     1905.07     96.49 o
   4  -9   1     1014.54     1134.91     77.90 o
   5  -9   1       43.22      108.94    112.57 o
   6  -9   1      306.43      231.05     90.58 o
  -5  -8   1       80.05       92.63     84.43 o
  -4  -8   1      488.64      552.98     71.07 o
  -3  -8   1       62.84      120.51    123.67 o
  -2  -8   1       54.65      139.84     41.65 o
  -1  -8   1       43.91       73.98     28.21 o
   0  -8   1      183.12      262.65     34.30 o
   1  -8   1      867.22     1003.55     56.39 o
   2  -8   1     1359.84     1218.95     41.99 o
   3  -8   1     1221.41     1321.82     80.86 o
   4  -8   1      785.58     1070.38    226.52 o
   5  -8   1      550.24      503.68     41.54 o
   6  -8   1     1981.49     2016.37     77.46 o
   7  -8   1      340.40      293.15     66.62 o
  -6  -7   1       13.40       19.46     64.40 o
  -5  -7   1      180.88      219.81     28.23 o
  -4  -7   1     1128.69     1274.66     43.50 o
  -3  -7   1      667.63      802.19     62.40 o
  -2  -7   1      397.55      322.73     61.87 o
  -1  -7   1      107.79       76.36     46.72 o
   0  -7   1      382.37      347.94    101.90 o
   1  -7   1        0.71      -14.78     66.30 o
   2  -7   1      406.43      394.91     40.16 o
   3  -7   1      140.97      -24.47     58.85 o
   4  -7   1     1004.04      762.90     38.76 o
   5  -7   1     1531.31     1460.01     95.57 o
   6  -7   1     1112.83      874.68     39.43 o
   7  -7   1      623.33      650.73    139.25 o
   8  -7   1      467.09      429.72    124.84 o
  -7  -6   1      223.14      131.58     68.12 o
  -6  -6   1       43.58      203.62     53.01 o
  -5  -6   1      863.06      800.28     73.62 o
  -4  -6   1     1011.47      978.43     76.71 o
  -3  -6   1      192.35      147.91     21.85 o
  -2  -6   1     3733.23     3529.18     84.58 o
  -1  -6   1     1914.93     1618.53     81.87 o
   0  -6   1     1250.01     1123.94     78.85 o
   1  -6   1      326.41      395.19     78.18 o
   2  -6   1      152.83      285.09     43.27 o
   3  -6   1      312.13      362.70     23.41 o
   4  -6   1      235.41      252.73     60.46 o
   5  -6   1      463.06      491.57     40.55 o
   6  -6   1      267.97      266.46     27.31 o
   7  -6   1      480.21      408.91     36.78 o
   8  -6   1     1171.17     1296.44    144.35 o
   9  -6   1     1189.48     1169.10    121.14 o
  -8  -5   1      137.87      120.90     29.17 o
  -7  -5   1        4.78      167.43     53.53 o
  -6  -5   1      199.43      218.89     40.39 o
  -5  -5   1      569.44      712.08     67.43 o
  -4  -5   1      123.92      102.78     23.48 o
  -3  -5   1     2088.96     1912.63     77.56 o
  -2  -5   1     1450.44     1464.22     54.29 o
  -1  -5   1     3425.54     3127.68     63.49 o
   0  -5   1     1798.74     1798.35     53.80 o
   1  -5   1     2513.22     2463.34     46.34 o
   2  -5   1     3904.54     4072.30     66.69 o
   3  -5   1       76.89      163.73     33.77 o
   4  -5   1      519.87      571.23     29.96 o
   5  -5   1      898.93      798.56     54.62 o
   6  -5   1      105.74      207.20     57.59 o
   7  -5   1      801.69      762.94     30.28 o
   8  -5   1       83.18      194.63    128.06 o
   9  -5   1      538.24      466.37     73.29 o
  -8  -4   1      162.70      165.63     25.72 o
  -7  -4   1      254.90      323.27     56.63 o
  -6  -4   1     1130.55     1152.46     38.66 o
  -5  -4   1       92.70      126.62     21.12 o
  -4  -4   1       79.54      190.47     21.32 o
  -3  -4   1       50.98       45.61     14.19 o
  -2  -4   1      150.77      209.38     53.96 o
  -1  -4   1      406.98      383.07     35.87 o
   0  -4   1      247.78      299.33     17.95 o
   1  -4   1     8927.28     8908.32    119.72 o
   2  -4   1     2285.44     2301.84     92.72 o
   3  -4   1     1186.85     1353.78     37.32 o
   4  -4   1      565.23      572.31     38.97 o
   5  -4   1     1194.63     1165.78     64.25 o
   6  -4   1       34.00       55.61     18.87 o
   7  -4   1       84.98      142.27     47.69 o
   8  -4   1     1063.74     1065.92     41.23 o
   9  -4   1       49.86      193.21     62.18 o
  -9  -3   1      893.79      748.07     71.07 o
  -8  -3   1      399.60      344.63     86.61 o
  -7  -3   1       59.34       36.12     83.28 o
  -6  -3   1     1564.34     1490.53     53.93 o
  -5  -3   1       88.19       25.82     21.81 o
  -4  -3   1     1281.48     1390.53     43.02 o
  -3  -3   1     3038.05     3235.49     66.33 o
  -2  -3   1     1789.67     1875.44     80.78 o
  -1  -3   1       41.70      139.76     41.88 o
   0  -3   1       96.31       91.65     30.05 o
   1  -3   1     1600.84     1680.86     58.01 o
   2  -3   1      228.39      225.17     38.95 o
   3  -3   1      124.68      157.91     27.30 o
   4  -3   1     6285.44     6131.74    101.63 o
   5  -3   1     4322.89     4496.71    109.82 o
   6  -3   1       18.12       12.47     14.50 o
   7  -3   1        1.81       18.84     37.50 o
   8  -3   1     1065.85     1165.93     88.83 o
   9  -3   1       36.30       17.63     29.66 o
  10  -3   1       59.68      145.83     27.24 o
  -9  -2   1      664.58      512.58     40.82 o
  -8  -2   1      458.03      493.43    165.45 o
  -7  -2   1      619.20      571.83     22.85 o
  -6  -2   1      801.70      778.91     26.32 o
  -5  -2   1     2230.42     2228.85     39.29 o
  -4  -2   1     1505.50     1515.63     56.14 o
  -3  -2   1     3884.42     3929.43     80.27 o
  -2  -2   1     3556.61     3984.66     90.64 o
  -1  -2   1    16790.83    17587.92    264.82 o
   0  -2   1    11467.80    12090.05    200.28 o
   1  -2   1     9082.78     9516.01    184.93 o
   2  -2   1     3409.38     3736.00     67.26 o
   3  -2   1        1.17       29.57     13.42 o
   4  -2   1     1311.64     1262.03     36.49 o
   5  -2   1      109.29      145.11     14.44 o
   6  -2   1      149.44      194.76     81.10 o
   7  -2   1     1061.69     1080.85     68.21 o
   8  -2   1      632.04      627.92     54.17 o
   9  -2   1      157.24       76.11     88.61 o
  10  -2   1      279.16      210.40     40.28 o
  -9  -1   1      167.19       65.40     31.09 o
  -8  -1   1      114.47       87.00     29.93 o
  -7  -1   1      743.33      807.91    136.58 o
  -6  -1   1     1377.90     1383.47     64.33 o
  -5  -1   1      391.84      384.16     31.48 o
  -4  -1   1       58.11       40.71     19.48 o
  -3  -1   1     3935.28     3818.57     50.06 o
  -2  -1   1       30.56       52.70     24.24 o
  -1  -1   1     2202.75     2325.02     45.38 o
   1  -1   1     1447.28     1572.84     40.66 o
   2  -1   1       78.50      204.05     21.19 o
   3  -1   1      421.54      448.82     22.22 o
   4  -1   1      371.77      418.82     24.53 o
   5  -1   1       95.07       81.97     25.66 o
   6  -1   1      949.46     1018.17    106.74 o
   7  -1   1     3113.02     3331.13    184.28 o
   8  -1   1      136.62       55.22     79.64 o
   9  -1   1        6.32       17.08     39.40 o
  10  -1   1      533.79      723.03    149.91 o
 -10   0   1      727.70      545.90     50.69 o
  -9   0   1       85.86      117.81     31.98 o
  -8   0   1      190.27      204.36     36.65 o
  -7   0   1     1669.55     1482.89    157.18 o
  -6   0   1      515.61      591.73     41.35 o
  -5   0   1        3.76       10.11     17.19 o
  -4   0   1      117.06      126.30     11.24 o
  -3   0   1     3985.31     3931.89     47.10 o
  -2   0   1     7592.47     7660.75    104.91 o
   2   0   1    21690.79    21948.79    287.40 o
   3   0   1     9409.61     9670.30    113.41 o
   4   0   1     3459.88     3545.42    119.35 o
   5   0   1      268.28      197.03     19.11 o
   6   0   1      635.09      554.18     34.94 o
   7   0   1        9.14      -34.67     23.11 o
   8   0   1        2.81      -51.19     34.13 o
   9   0   1      326.75      314.53     44.30 o
  10   0   1      296.55      566.50    206.54 o
 -10   1   1      238.53       35.53     34.55 o
  -9   1   1      101.32      145.17     79.23 o
  -8   1   1      747.60      825.78     70.09 o
  -7   1   1     2566.48     2559.76    204.35 o
  -6   1   1     1916.18     2063.14    108.82 o
  -5   1   1     1676.47     1797.37     82.02 o
  -4   1   1    12555.36    13384.30    183.80 o
  -3   1   1      895.92     1005.25     54.56 o
  -2   1   1     6939.11     7383.90     91.50 o
  -1   1   1     2617.06     2966.17     58.49 o
   0   1   1    11903.29    12761.09    207.24 o
   1   1   1     3261.89     3401.37     59.97 o
   2   1   1      793.74      871.76     35.79 o
   3   1   1     1310.32     1225.21     38.27 o
   4   1   1     1059.24     1084.97     26.65 o
   5   1   1     2609.22     2541.14     54.67 o
   6   1   1     1885.76     1929.02    122.69 o
   7   1   1      278.04      303.88     63.25 o
   8   1   1     1455.11     1537.01    143.90 o
   9   1   1       13.21       96.61     39.26 o
 -10   2   1      156.67      160.51     41.51 o
  -9   2   1      457.70      486.11     34.81 o
  -8   2   1      712.52      789.29    118.51 o
  -7   2   1      444.26      303.81     47.72 o
  -6   2   1     1700.88     1725.59     58.29 o
  -5   2   1     3234.54     3231.30     89.08 o
  -4   2   1    17213.87    18452.43    289.40 o
  -3   2   1       13.12       59.70     14.90 o
  -2   2   1      693.15      667.29     17.55 o
  -1   2   1     6107.60     6538.90    122.82 o
   0   2   1      532.89      588.45     25.66 o
   1   2   1     1042.62     1115.93     43.71 o
   2   2   1     1818.86     1783.37     48.07 o
   3   2   1     1034.44      998.57     48.16 o
   4   2   1     1181.47     1201.38     52.15 o
   5   2   1     1178.81     1177.86     38.55 o
   6   2   1     3362.05     3325.85     62.85 o
   7   2   1      529.72      515.32     16.39 o
   8   2   1      291.65      273.52     85.76 o
   9   2   1      330.74      301.60     75.51 o
 -10   3   1       73.10      222.84     74.51 o
  -9   3   1        3.37       30.34     55.52 o
  -8   3   1      413.42      550.76     93.27 o
  -7   3   1        1.18       -9.17     17.67 o
  -6   3   1       31.41       59.04     28.52 o
  -5   3   1      389.91      313.22     33.45 o
  -4   3   1       26.60       42.94     23.29 o
  -3   3   1     2888.51     3395.21     56.51 o
  -2   3   1     6644.02     7137.82    144.84 o
  -1   3   1     8581.11     9190.07    120.39 o
   0   3   1     4560.01     4715.43     98.09 o
   1   3   1       10.40       32.10     16.58 o
   2   3   1     5433.95     5906.81     77.23 o
   3   3   1     1534.31     1632.59     29.41 o
   4   3   1     1199.95     1007.27     22.95 o
   5   3   1     1422.57     1355.55     52.31 o
   6   3   1       38.44       32.72     42.95 o
   7   3   1      280.10      206.80     55.21 o
   8   3   1      275.58      319.49     58.98 o
   9   3   1     1122.88     1031.55    137.94 o
  -9   4   1       45.40      -27.20     39.07 o
  -8   4   1      225.88      218.79     46.33 o
  -7   4   1        0.84       -8.99     23.61 o
  -6   4   1        4.95       64.54     26.64 o
  -5   4   1       57.25       44.04     36.20 o
  -4   4   1      332.15      238.57     15.73 o
  -3   4   1     2091.09     2298.40     42.56 o
  -2   4   1     1540.94     1557.71     48.13 o
  -1   4   1     6077.10     6181.84    167.32 o
   0   4   1        4.60        7.49     12.32 o
   1   4   1     6847.25     6832.34     99.20 o
   2   4   1      218.02      182.04     34.42 o
   3   4   1      816.79      750.98     34.21 o
   4   4   1       31.42       61.86     32.61 o
   5   4   1      168.91      234.07     35.67 o
   6   4   1      315.37      288.90     23.08 o
   7   4   1       92.07      201.43     41.06 o
   8   4   1      103.82      145.89     24.56 o
  -9   5   1      526.79      275.18     57.47 o
  -8   5   1     1001.20      986.47    118.20 o
  -7   5   1      390.04      450.24     78.53 o
  -6   5   1      430.28      407.03     45.05 o
  -5   5   1      919.55      918.04     34.09 o
  -4   5   1      152.44      207.86     30.32 o
  -3   5   1      292.71      332.41     63.51 o
  -2   5   1       13.86        0.69     25.09 o
  -1   5   1        9.89       37.57     17.61 o
   0   5   1      732.53      700.31     41.96 o
   1   5   1     3916.98     4048.53     71.26 o
   2   5   1     1921.11     1721.08     98.82 o
   3   5   1       66.68       49.64     22.06 o
   4   5   1      744.43      632.92     76.62 o
   5   5   1      877.05      972.34     45.96 o
   6   5   1      301.66      211.84     56.00 o
   7   5   1       11.34       69.67     44.15 o
   8   5   1      136.90      109.53     55.25 o
  -9   6   1      898.48      866.92     53.06 o
  -8   6   1      316.51      375.61     72.31 o
  -7   6   1       39.84       96.05     30.45 o
  -6   6   1     1933.07     2130.08     59.62 o
  -5   6   1      223.82      290.61     31.39 o
  -4   6   1      208.34      266.98     39.11 o
  -3   6   1      487.21      500.15     73.08 o
  -2   6   1     1612.24     1723.87     86.23 o
  -1   6   1       37.44      195.48     79.95 o
   0   6   1        3.09       -4.76     20.86 o
   1   6   1      658.31      657.09     92.00 o
   2   6   1      536.52      581.54     49.68 o
   3   6   1      429.70      451.39     30.70 o
   4   6   1     2810.78     2777.49     63.20 o
   5   6   1      564.71      460.61     74.02 o
   6   6   1       98.96       70.36     31.41 o
   7   6   1      561.28      594.90     82.25 o
  -8   7   1        2.93      102.97     82.17 o
  -7   7   1      160.47      184.77     47.01 o
  -6   7   1     3133.81     2946.84     82.96 o
  -5   7   1     1213.63     1179.47     50.93 o
  -4   7   1      282.91      523.23    154.35 o
  -3   7   1     2326.49     2435.69     75.75 o
  -2   7   1     1684.96     1810.33    189.40 o
  -1   7   1       35.60       -1.47     34.87 o
   0   7   1      938.79      801.85     52.57 o
   1   7   1      374.67      331.72     58.98 o
   2   7   1       16.96      -56.79     37.86 o
   3   7   1      607.74      543.16     49.95 o
   4   7   1      636.01      610.98    130.92 o
   5   7   1      122.48      175.92     57.17 o
   6   7   1       14.92      171.71     68.93 o
  -7   8   1      146.69      202.71     94.08 o
  -6   8   1      314.17      425.75    124.43 o
  -5   8   1       51.78      122.11     89.00 o
  -4   8   1      417.40      519.29     50.15 o
  -3   8   1     2309.10     2173.70     92.01 o
  -2   8   1      531.23      625.60     97.00 o
  -1   8   1     1284.52     1027.55     54.09 o
   0   8   1      878.46      854.29    117.96 o
   1   8   1     1242.19     1345.39     72.40 o
   2   8   1       85.94       70.80     75.31 o
   3   8   1       86.63       66.62     57.74 o
   4   8   1      130.08      291.18     38.69 o
   5   8   1       67.24      123.10     70.37 o
  -6   9   1        0.72       -2.74     38.63 o
  -5   9   1      296.19      504.04     58.87 o
  -3   9   1      425.81      509.73     66.23 o
  -2   9   1        6.12      -57.74     77.73 o
  -1   9   1      109.60      167.24     72.92 o
   0   9   1      585.85      637.11     97.72 o
   1   9   1      696.80      689.20     83.28 o
   2   9   1      216.27      262.62     89.64 o
   3   9   1      272.63      135.20    141.79 o
  -4  10   1        6.41      -55.52     77.73 o
  -3  10   1       88.75      -68.31     45.54 o
  -2  10   1       16.05      143.08     57.30 o
  -1  10   1      173.21      173.10     92.16 o
   0  10   1      187.13       40.31    118.22 o
   1  10   1       61.58       14.96    100.89 o
  -2 -10   2       32.12      164.34     84.39 o
  -1 -10   2      868.52      928.59    110.38 o
   0 -10   2      223.13      123.93     55.60 o
   1 -10   2      976.65      861.68     91.05 o
   2 -10   2      680.54      735.09     91.05 o
   3 -10   2      535.84      622.88    272.05 o
   4 -10   2       24.85       57.74     73.29 o
   5 -10   2        1.03      -26.70     41.89 o
  -4  -9   2      237.29      221.90     35.90 o
  -3  -9   2      261.64      401.97     86.61 o
  -2  -9   2      131.84       85.62     30.37 o
  -1  -9   2      199.61       33.31     73.29 o
   0  -9   2      485.90      582.38     90.16 o
   1  -9   2      741.19      699.73     82.14 o
   2  -9   2      432.84      300.64     87.09 o
   3  -9   2     1107.63     1003.81     97.72 o
   4  -9   2       68.76      219.37    125.48 o
   5  -9   2      365.71      433.16    108.90 o
   6  -9   2      451.19      419.73     62.18 o
  -5  -8   2      621.80      811.23     83.34 o
  -4  -8   2      964.74      994.93     91.05 o
  -3  -8   2       23.25      164.35     48.16 o
  -2  -8   2       27.26       43.13     38.70 o
  -1  -8   2     1395.82     1467.03     78.53 o
   0  -8   2      124.90      142.95     57.39 o
   1  -8   2       31.54       49.69     69.96 o
   2  -8   2      718.57      893.78     50.95 o
   3  -8   2     1172.65     1135.61     45.10 o
   4  -8   2     2072.78     2208.30    136.23 o
   5  -8   2      796.42      670.31     55.40 o
   6  -8   2     1395.74     1452.82     71.28 o
   7  -8   2      423.00      454.98    114.37 o
  -6  -7   2       21.96       37.58    117.70 o
  -5  -7   2     1072.64     1161.49    156.75 o
  -4  -7   2      166.56      366.47     69.10 o
  -3  -7   2      462.19      427.17    123.19 o
  -2  -7   2     1322.84     1154.06     48.67 o
  -1  -7   2     1486.53     1764.02     98.77 o
   0  -7   2     1678.13     1875.02     94.88 o
   1  -7   2      106.04      158.00     37.98 o
   2  -7   2     3074.53     3414.80     97.59 o
   3  -7   2       50.74      134.16     46.37 o
   4  -7   2        4.62       27.51     19.80 o
   5  -7   2      734.21      763.56     38.27 o
   6  -7   2      677.47      630.89     88.42 o
   7  -7   2      405.58      389.95     68.26 o
   8  -7   2      496.60      560.75     53.12 o
  -7  -6   2        5.07       12.54     37.32 o
  -6  -6   2       20.27      219.23     46.81 o
  -5  -6   2      146.88      126.96     26.83 o
  -4  -6   2     1134.97     1048.61     55.70 o
  -3  -6   2     1934.14     1836.22     84.42 o
  -2  -6   2      831.32     1021.52     85.91 o
  -1  -6   2      854.98      769.58     56.74 o
   0  -6   2      903.42      917.87     47.00 o
   1  -6   2     1673.92     1751.41     75.01 o
   2  -6   2     3322.86     3275.10    108.67 o
   3  -6   2      177.12      242.99     54.49 o
   4  -6   2      137.56      159.75     30.22 o
   5  -6   2      424.20      484.12     46.19 o
   6  -6   2      541.63      604.69     44.27 o
   7  -6   2        3.15      136.01     40.14 o
   8  -6   2      660.80      682.02     38.06 o
   9  -6   2      825.03      850.53    123.00 o
  -8  -5   2      553.77      552.42     60.06 o
  -7  -5   2      214.68      274.80     71.07 o
  -6  -5   2      176.88      183.54     45.84 o
  -5  -5   2      802.00      719.18     50.45 o
  -4  -5   2       46.12       76.61     26.09 o
  -3  -5   2      287.22      309.94     52.31 o
  -2  -5   2     1893.80     1775.21     49.55 o
  -1  -5   2      902.10      796.26     46.74 o
   0  -5   2     3524.77     3623.18    116.69 o
   1  -5   2     4733.35     4859.03    114.10 o
   2  -5   2     2059.64     2061.83     38.79 o
   3  -5   2     1563.55     1609.06     31.54 o
   4  -5   2     1665.23     1684.10     86.24 o
   5  -5   2     1822.54     1851.24     82.10 o
   6  -5   2      294.99      285.15     39.23 o
   7  -5   2       10.53        5.08     17.51 o
   8  -5   2      168.19      200.23     25.81 o
   9  -5   2      315.77      379.76     91.05 o
  -8  -4   2      305.14      343.48     54.09 o
  -7  -4   2      105.45      169.24     49.84 o
  -6  -4   2     1996.05     2143.08     54.35 o
  -5  -4   2      643.76      627.50     67.96 o
  -4  -4   2      538.37      647.96     58.23 o
  -3  -4   2       27.63       14.23     20.08 o
  -2  -4   2     7537.79     7842.73    120.18 o
  -1  -4   2     1362.00     1511.49     45.36 o
   0  -4   2      131.32      178.49     24.83 o
   1  -4   2     1174.25     1178.53     28.63 o
   2  -4   2      377.75      275.59     35.95 o
   3  -4   2     1117.96     1133.36     47.84 o
   4  -4   2     4770.13     4871.38     74.71 o
   5  -4   2     6447.69     6255.52    129.78 o
   6  -4   2      117.56      215.35     36.92 o
   7  -4   2     1548.63     1535.51     83.19 o
   8  -4   2       84.88       68.88     59.68 o
   9  -4   2       21.06       29.65     42.05 o
  -9  -3   2        4.52      155.52     49.97 o
  -8  -3   2      156.67      244.58    163.23 o
  -7  -3   2      106.28      170.17     44.17 o
  -6  -3   2     2822.78     2809.68     97.00 o
  -5  -3   2      765.26      705.22     28.64 o
  -4  -3   2     1817.41     1785.86     33.34 o
  -3  -3   2     2053.14     1779.78     64.30 o
  -2  -3   2     1790.11     1817.30     50.55 o
  -1  -3   2     5139.81     5586.60    118.50 o
   0  -3   2       17.78       75.70     39.07 o
   1  -3   2     7142.31     7453.26    167.54 o
   2  -3   2      404.49      377.24     37.74 o
   3  -3   2     2315.03     2424.55     58.34 o
   4  -3   2      435.12      455.32     39.38 o
   5  -3   2      640.17      713.48     28.38 o
   6  -3   2      396.56      294.93     25.33 o
   7  -3   2     5714.62     6269.36    211.56 o
   8  -3   2     1104.38     1133.36     54.39 o
   9  -3   2        3.59      131.52    104.28 o
  10  -3   2      110.60       76.06     43.31 o
  -9  -2   2       88.40       68.97     94.72 o
  -8  -2   2        0.35      131.23    101.05 o
  -7  -2   2       55.06       49.43     30.82 o
  -6  -2   2      846.22      834.11     43.21 o
  -5  -2   2       60.18       57.93     22.01 o
  -4  -2   2      239.06      247.94     15.47 o
  -3  -2   2    10578.87    10661.20    190.42 o
  -2  -2   2     2990.72     2972.40     65.98 o
  -1  -2   2    16951.60    16785.90    230.33 o
   0  -2   2      607.18      674.66     38.90 o
   1  -2   2      845.57     1027.51     42.63 o
   2  -2   2     1105.35     1323.00     36.69 o
   3  -2   2      166.14      216.40     16.70 o
   4  -2   2      916.84      812.08     20.33 o
   5  -2   2      302.89      348.06     24.50 o
   6  -2   2      218.03      123.78     38.26 o
   7  -2   2     1557.61     1452.36     82.40 o
   8  -2   2      276.99      480.60     74.05 o
   9  -2   2      254.08      240.77     41.57 o
  10  -2   2      984.11     1147.46     86.61 o
  -9  -1   2      171.31      181.22     71.40 o
  -8  -1   2       58.11      140.68     33.68 o
  -7  -1   2      688.25      571.74     47.92 o
  -6  -1   2      338.06      362.26     13.90 o
  -5  -1   2      165.73      192.27     16.59 o
  -4  -1   2     2032.35     2105.75     69.04 o
  -3  -1   2     2203.82     2201.75     43.94 o
  -2  -1   2       72.94      125.78     17.34 o
  -1  -1   2     7334.52     7487.01     97.31 o
   0  -1   2       22.60       64.89     16.49 o
   1  -1   2    13697.70    13669.28    264.68 o
   2  -1   2     4019.15     4359.40     53.69 o
   3  -1   2     1531.31     1564.30     44.29 o
   4  -1   2      936.53      867.60     20.56 o
   5  -1   2       29.31       41.63     13.61 o
   6  -1   2        2.52        7.07     23.42 o
   7  -1   2      201.14      242.82     34.30 o
   8  -1   2     2608.85     2389.54    303.14 o
   9  -1   2       79.95       63.40     39.50 o
  10  -1   2      768.04      727.49     52.07 o
 -10   0   2      621.05      814.16    138.92 o
  -9   0   2      953.78      950.09     60.25 o
  -8   0   2      736.07      824.36    188.77 o
  -7   0   2      358.64      440.86     34.94 o
  -6   0   2       47.05       39.97     39.97 o
  -5   0   2       35.17       48.58     10.72 o
  -4   0   2       20.06       27.39     17.07 o
  -3   0   2     1079.52     1045.89     19.63 o
  -2   0   2    10878.79    11416.43    166.56 o
  -1   0   2     3349.64     3378.08     56.22 o
   1   0   2     3583.17     3458.68     43.40 o
   2   0   2     5773.99     5669.60     67.45 o
   3   0   2     2413.32     2275.83     35.28 o
   4   0   2     1046.07      984.33     27.91 o
   5   0   2      231.02      198.03     25.19 o
   6   0   2      772.81      833.35     38.47 o
   7   0   2      294.07      355.93     80.75 o
   8   0   2      123.30      -13.64     38.45 o
   9   0   2       27.99      -22.70     36.00 o
 -10   1   2      383.36      352.83     40.47 o
  -9   1   2       96.97      139.52     50.65 o
  -8   1   2      303.50      275.17     35.12 o
  -7   1   2     2461.74     2670.03    141.19 o
  -6   1   2     1020.75      974.29     58.69 o
  -5   1   2     3002.91     3134.77     51.09 o
  -4   1   2      799.56      713.22     32.93 o
  -3   1   2     2465.29     2598.18     47.22 o
  -2   1   2     8089.02     8550.06    116.67 o
  -1   1   2       47.90       85.14     20.53 o
   0   1   2     2183.01     2300.04     37.43 o
   1   1   2      766.78      805.99     20.58 o
   2   1   2     5380.98     5489.52     68.50 o
   3   1   2     5145.35     5513.43     72.25 o
   4   1   2       29.85       49.49     24.39 o
   5   1   2      623.44      599.73     25.92 o
   6   1   2     2298.75     2336.35     60.35 o
   7   1   2        6.33       33.40     28.90 o
   8   1   2        1.94      -44.89     42.20 o
   9   1   2      732.58      631.58     57.30 o
 -10   2   2      174.11      304.81     57.97 o
  -9   2   2      124.27       62.18     35.53 o
  -8   2   2     1915.00     1859.34    185.70 o
  -7   2   2     2819.75     2717.47     58.64 o
  -6   2   2     3760.26     3868.65    100.77 o
  -5   2   2     2572.39     2728.21     47.18 o
  -4   2   2     1418.29     1302.62     23.85 o
  -3   2   2     7383.65     7699.83     89.75 o
  -2   2   2     4044.27     4290.68     71.50 o
  -1   2   2     3860.52     4371.78     66.32 o
   0   2   2        5.79       16.79     16.55 o
   1   2   2      110.39      114.30     27.36 o
   2   2   2     2676.76     2624.83     34.96 o
   3   2   2      332.13      364.13     31.16 o
   4   2   2     2007.99     2031.67     47.62 o
   5   2   2     1169.43     1247.08     37.42 o
   6   2   2     2007.10     1892.35     64.89 o
   7   2   2       10.28       27.35     52.51 o
   8   2   2      174.63      241.86     62.86 o
   9   2   2     1071.94     1178.33    118.52 o
  -9   3   2      592.33      812.82     88.83 o
  -8   3   2      405.07      443.14     47.75 o
  -7   3   2       11.78       89.29     58.52 o
  -6   3   2       92.15       75.01     16.71 o
  -5   3   2     3432.78     3468.78     56.53 o
  -4   3   2     3470.12     3559.36     56.86 o
  -3   3   2      119.12      166.33     45.95 o
  -2   3   2     3413.04     3631.18     75.37 o
  -1   3   2     3377.07     3605.06     89.78 o
   0   3   2     1520.55     1620.02     64.96 o
   1   3   2     2314.08     2286.60     45.51 o
   2   3   2     8052.38     8229.29    104.84 o
   3   3   2       68.90       74.86     30.99 o
   4   3   2      599.14      658.87     19.38 o
   5   3   2      425.68      393.15     33.30 o
   6   3   2      704.54      671.87     36.76 o
   7   3   2        0.41       74.07     50.97 o
   8   3   2      229.54      262.07     25.01 o
   9   3   2      262.78      182.93     63.01 o
  -9   4   2      446.85      488.58     91.05 o
  -8   4   2      668.69      475.22     38.28 o
  -7   4   2       88.07       73.19     31.43 o
  -6   4   2      670.25      688.07     49.19 o
  -5   4   2     2364.82     2292.04     58.91 o
  -4   4   2       53.82       45.86     27.15 o
  -3   4   2        5.79       50.46     26.32 o
  -2   4   2     7193.53     7996.50    118.66 o
  -1   4   2     3270.09     3364.91     52.46 o
   0   4   2      474.86      503.27     28.32 o
   1   4   2     2185.45     2174.07     55.04 o
   2   4   2     5334.74     5443.19     91.18 o
   3   4   2      271.85      296.53     33.87 o
   4   4   2       21.86       43.35     28.13 o
   5   4   2     1877.75     1898.02    112.74 o
   6   4   2       15.67       -5.58     31.73 o
   7   4   2       55.61      -16.23     23.22 o
   8   4   2      405.23      348.27     42.63 o
  -9   5   2      870.00      698.93     53.77 o
  -8   5   2      254.53      468.49     58.60 o
  -7   5   2       33.70       87.47     32.90 o
  -6   5   2     1629.68     1648.06     50.95 o
  -5   5   2     1526.53     1677.17     68.00 o
  -4   5   2       17.52      -28.97     19.31 o
  -3   5   2       97.25      116.44     36.74 o
  -2   5   2     3303.95     3207.05     77.61 o
  -1   5   2       42.98       13.54     23.54 o
   0   5   2     1495.46     1685.38     56.85 o
   1   5   2     1608.30     1661.44     74.20 o
   2   5   2      403.40      419.40     49.27 o
   3   5   2      545.90      534.79     41.71 o
   4   5   2     1489.41     1429.36     43.57 o
   5   5   2     1495.49     1559.44     72.83 o
   6   5   2        0.67       29.66     23.41 o
   7   5   2      181.17      243.68     64.76 o
  -8   6   2      176.20      286.48     52.35 o
  -7   6   2       78.79      106.52     31.41 o
  -6   6   2     1132.65     1189.27     69.85 o
  -5   6   2     1120.68     1125.16     37.20 o
  -4   6   2       29.41       11.81     22.11 o
  -3   6   2     1276.83     1097.01     89.51 o
  -2   6   2       80.83      -35.03     37.28 o
  -1   6   2       80.71      160.74     85.00 o
   0   6   2      416.17      352.25     85.91 o
   1   6   2      890.12      870.72     34.07 o
   2   6   2       63.31       50.85     37.12 o
   3   6   2        0.77      -30.31     20.21 o
   4   6   2      189.07      144.01     30.60 o
   5   6   2     1117.67     1081.73     44.00 o
   6   6   2      205.83       48.28     54.83 o
   7   6   2      473.07      504.82    121.60 o
  -8   7   2        9.62       13.44     46.04 o
  -7   7   2       57.83      134.84     28.62 o
  -6   7   2       22.12       70.79     44.56 o
  -5   7   2      465.91      498.78     51.03 o
  -4   7   2     1151.20     1328.81     93.52 o
  -3   7   2     1894.62     1789.00    129.92 o
  -2   7   2     1586.35     1454.63     84.28 o
  -1   7   2      711.10      730.68     85.31 o
   0   7   2      948.37     1007.05     36.54 o
   1   7   2      531.21      469.73     44.88 o
   2   7   2      293.34      188.77     39.11 o
   3   7   2      110.40      -37.44     46.64 o
   4   7   2      433.83      382.15     57.30 o
   5   7   2       20.86      -28.93     76.96 o
   6   7   2      561.16      505.19    199.87 o
  -7   8   2      271.44      226.91     38.83 o
  -6   8   2      173.42      275.11     36.79 o
  -5   8   2      288.99      304.87     50.10 o
  -3   8   2      267.68      343.75     66.89 o
  -2   8   2     1165.68     1133.08     70.61 o
  -1   8   2     1033.21     1043.73    173.77 o
   0   8   2     1678.53     2056.61     97.91 o
   1   8   2      307.44      420.87     58.12 o
   2   8   2     1241.65     1172.78    146.00 o
   3   8   2      365.49      327.12     67.16 o
   4   8   2      179.37      207.48     52.57 o
  -5   9   2       10.22       23.23     37.18 o
  -4   9   2      129.05       79.95     71.07 o
  -3   9   2      100.06       70.58     40.16 o
  -2   9   2        5.27       18.24     51.93 o
  -1   9   2      528.26      505.95     65.90 o
   0   9   2      223.57       41.26     55.60 o
   1   9   2      120.54      132.44     51.18 o
   2   9   2      259.73      316.90     93.54 o
   3   9   2      579.33      572.63     57.38 o
  -3  10   2       58.28       32.44     40.99 o
  -2  10   2      100.67      117.38     51.90 o
  -1  10   2       32.79       72.89     43.22 o
   0  10   2      288.51      259.07     93.36 o
  -1 -10   3      244.18      581.85     93.27 o
   0 -10   3     1473.50     1214.51     74.27 o
   1 -10   3      213.99      275.38     59.96 o
   5 -10   3       81.45       -6.66     68.85 o
  -4  -9   3       72.41       66.99     39.35 o
  -3  -9   3      132.01      313.14     84.39 o
  -1  -9   3      152.34      245.12     50.59 o
   0  -9   3      385.60      269.44    113.76 o
   1  -9   3       57.42       79.95     64.40 o
   2  -9   3      310.71      398.50    184.33 o
   3  -9   3      745.19      799.43     70.68 o
   4  -9   3       10.89      100.69     38.80 o
   5  -9   3      645.08      586.31     52.35 o
   6  -9   3      216.07      315.19     52.19 o
  -5  -8   3      411.24      557.26     55.45 o
  -4  -8   3      193.54      387.49     99.20 o
  -3  -8   3     2185.83     2227.23    102.54 o
  -2  -8   3      192.84      104.52     39.82 o
  -1  -8   3      112.63       77.08     37.41 o
   0  -8   3      166.43      149.40     78.66 o
   1  -8   3      371.05      359.13     51.61 o
   2  -8   3       74.21       74.12     47.42 o
   3  -8   3      380.86      471.84    101.83 o
   4  -8   3      118.29       92.44     57.06 o
   5  -8   3     1567.69     1624.31     78.85 o
   6  -8   3     1599.54     1503.50     68.60 o
   7  -8   3      280.55      245.14     77.73 o
  -6  -7   3       31.87       62.64     88.88 o
  -5  -7   3      614.12      625.33     77.25 o
  -4  -7   3     1126.50     1066.83     84.60 o
  -3  -7   3      607.88      819.01     93.59 o
  -2  -7   3      939.45      987.22     87.14 o
  -1  -7   3     2333.64     2658.05     95.73 o
   0  -7   3      244.26      286.60     38.29 o
   1  -7   3     1372.31     1138.13    100.01 o
   2  -7   3     1459.11     1487.85    102.57 o
   3  -7   3      203.46      279.89     39.16 o
   4  -7   3      620.63      592.64     62.37 o
   5  -7   3      187.26      265.86     27.16 o
   6  -7   3      789.87      726.49     55.05 o
   7  -7   3       27.90       -1.95     64.40 o
   8  -7   3      643.48      622.44     70.52 o
  -7  -6   3        8.53      -18.81     78.84 o
  -6  -6   3      229.03      362.52     62.51 o
  -5  -6   3     1464.84     1412.25     62.91 o
  -4  -6   3       53.88       10.91     37.18 o
  -3  -6   3      711.25      758.42     44.88 o
  -2  -6   3    10304.29    10289.93    266.12 o
  -1  -6   3     1910.95     1957.85     87.83 o
   0  -6   3     2723.89     2425.29     76.90 o
   1  -6   3     1510.40     1416.28     38.58 o
   2  -6   3     2756.49     2809.35    118.60 o
   3  -6   3        5.10       37.16     20.15 o
   4  -6   3       16.76       -3.09     26.12 o
   5  -6   3     2502.05     2409.79     53.32 o
   6  -6   3      364.77      505.66     51.23 o
   7  -6   3        4.12      120.22     36.71 o
   8  -6   3     1244.93     1119.52     48.90 o
   9  -6   3       76.45      146.57     57.74 o
  -8  -5   3      250.81      266.56     50.79 o
  -7  -5   3       19.65      -83.28     55.52 o
  -6  -5   3      933.19      865.06     87.83 o
  -5  -5   3      258.14      372.17     83.66 o
  -4  -5   3       63.08       72.12     36.97 o
  -3  -5   3      177.18      272.81     59.94 o
  -2  -5   3     5994.75     6263.83    273.94 o
  -1  -5   3        4.21       56.27     29.68 o
   0  -5   3     1082.39     1124.33     30.68 o
   1  -5   3     6148.41     6313.74    193.83 o
   2  -5   3     6687.24     6808.37    108.36 o
   3  -5   3      264.99      233.68     13.07 o
   4  -5   3     3764.60     4048.29    147.82 o
   5  -5   3     1986.90     1906.18     46.34 o
   6  -5   3       95.87       97.57     29.13 o
   7  -5   3      261.52      338.09     39.03 o
   8  -5   3      931.89     1019.64     84.95 o
   9  -5   3      260.25      278.89     53.69 o
  -8  -4   3      251.10      345.99    112.15 o
  -7  -4   3      303.32      314.52     39.47 o
  -6  -4   3     1171.36     1128.35     72.19 o
  -5  -4   3     1426.64     1431.46     57.06 o
  -4  -4   3       56.99       50.82     28.47 o
  -3  -4   3     1650.62     1787.06     76.37 o
  -2  -4   3      211.98      144.76     28.14 o
  -1  -4   3      670.40      682.21     30.40 o
   0  -4   3      971.81      917.38     49.32 o
   1  -4   3     2543.58     2588.49     55.62 o
   2  -4   3     3537.72     3874.61     85.83 o
   3  -4   3      115.57       93.59     22.45 o
   4  -4   3      698.66      619.68     34.84 o
   5  -4   3     2137.32     2096.25     73.30 o
   6  -4   3       90.87       80.25     36.13 o
   7  -4   3     1450.37     1408.17     39.10 o
   8  -4   3      644.42      745.91     55.55 o
   9  -4   3      120.98       99.01     58.93 o
  -9  -3   3      525.84      649.12    104.54 o
  -8  -3   3       89.16       68.95     34.44 o
  -7  -3   3        0.87       20.84     25.64 o
  -6  -3   3     2906.48     2850.17     79.49 o
  -5  -3   3      469.17      408.81     34.01 o
  -4  -3   3     1429.07     1356.82     27.58 o
  -3  -3   3     1889.33     1790.60     57.60 o
  -2  -3   3      569.39      531.76     25.22 o
  -1  -3   3     9180.85     9554.94    138.84 o
   0  -3   3      121.69       97.28     29.72 o
   1  -3   3     1366.90     1456.85     85.59 o
   2  -3   3      698.30      795.40     33.70 o
   3  -3   3      282.35      323.32     29.93 o
   4  -3   3     1130.87     1190.59     47.29 o
   5  -3   3     1704.91     1654.67     46.69 o
   6  -3   3     1028.43     1066.36     34.39 o
   7  -3   3       85.05      150.18     59.87 o
   8  -3   3      454.14      537.41     58.02 o
   9  -3   3      306.76      378.03    105.33 o
  -9  -2   3       51.66      -10.98     92.10 o
  -8  -2   3      214.87      239.45     37.98 o
  -7  -2   3       22.17       35.38     20.71 o
  -6  -2   3      431.80      299.38     19.23 o
  -5  -2   3      166.02      110.25     24.33 o
  -4  -2   3      396.26      316.15     17.31 o
  -3  -2   3      927.03      798.64     28.70 o
  -2  -2   3     2150.16     2365.22     57.81 o
  -1  -2   3      364.87      376.81     28.36 o
   0  -2   3     7521.36     7944.45    175.61 o
   1  -2   3     5114.19     5195.41     79.62 o
   2  -2   3     3204.20     3325.49     59.56 o
   3  -2   3     5672.51     5883.44     67.76 o
   4  -2   3       59.31       85.00     22.06 o
   5  -2   3       71.17      112.78     18.85 o
   6  -2   3      907.95      782.10     68.70 o
   7  -2   3      257.05      176.49     57.86 o
   8  -2   3      420.24      508.17     36.05 o
   9  -2   3      288.17      220.13     30.50 o
  -9  -1   3       73.41       66.44     39.30 o
  -8  -1   3      344.22      332.16    141.02 o
  -7  -1   3      348.98      278.53     47.03 o
  -6  -1   3      295.71      279.13     15.88 o
  -5  -1   3        7.21       14.90     17.30 o
  -4  -1   3      493.21      558.38     28.14 o
  -3  -1   3      882.81      871.18     30.58 o
  -2  -1   3     1651.15     1504.69     21.42 o
  -1  -1   3     1119.22     1126.46     22.92 o
   0  -1   3      118.03      161.20     15.44 o
   1  -1   3      498.34      461.88     28.80 o
   2  -1   3     7964.20     7989.34     98.69 o
   3  -1   3     9220.52     9737.64    113.23 o
   4  -1   3      537.17      462.96     19.81 o
   5  -1   3       92.04       99.54     16.55 o
   6  -1   3     2660.12     2664.02    126.62 o
   7  -1   3     1640.01     1593.55    180.47 o
   8  -1   3      409.73      402.96     35.26 o
   9  -1   3      108.61       59.88     63.88 o
 -10   0   3      187.21      210.98     75.51 o
  -9   0   3        4.87       38.91     33.63 o
  -8   0   3      625.64      674.24    110.24 o
  -7   0   3     2189.19     2239.61     67.44 o
  -6   0   3      540.09      570.83     34.43 o
  -5   0   3     2961.05     3176.57     74.82 o
  -4   0   3        7.03       46.07     23.66 o
  -3   0   3        1.59       51.35     19.62 o
  -2   0   3     4602.83     4904.03     82.95 o
  -1   0   3     1358.19     1377.06     35.39 o
   0   0   3       10.40       24.27     16.20 o
   1   0   3        9.22       66.98     19.59 o
   2   0   3      978.75      976.96     30.94 o
   3   0   3     5871.62     5845.87     68.80 o
   4   0   3     2477.74     2450.90     44.86 o
   5   0   3     1137.63     1092.05     43.39 o
   6   0   3     2875.04     2674.24    121.52 o
   7   0   3      232.00      166.70     31.50 o
   8   0   3        8.59      -37.75     55.52 o
   9   0   3      494.33      406.89     68.16 o
 -10   1   3        1.92       18.55     71.07 o
  -9   1   3       71.64       96.99     33.34 o
  -8   1   3      377.62      673.58     53.30 o
  -7   1   3      324.09      392.47     73.14 o
  -6   1   3      261.79      293.14     25.16 o
  -5   1   3     3418.02     3331.00     89.76 o
  -4   1   3     5046.17     5203.04     67.30 o
  -3   1   3     1561.14     1461.67     45.22 o
  -2   1   3      186.94      221.48     31.03 o
  -1   1   3    15048.20    16317.45    201.82 o
   0   1   3      705.31      685.69     28.88 o
   1   1   3     5115.00     5318.53     74.70 o
   2   1   3       17.17       30.81     19.20 o
   3   1   3      452.83      390.80     17.84 o
   4   1   3     1094.45     1185.36     28.28 o
   5   1   3      154.51      147.77     17.17 o
   6   1   3     2372.30     2160.80     90.12 o
   7   1   3     1152.02     1242.41     90.04 o
   8   1   3      144.57       66.07     30.42 o
   9   1   3      554.23      803.65     62.76 o
 -10   2   3       20.64       -4.44     37.75 o
  -9   2   3       23.08       -8.88     35.53 o
  -8   2   3      396.89      523.95     89.94 o
  -7   2   3      201.53      174.29     10.60 o
  -6   2   3        9.02       17.99     21.93 o
  -5   2   3     5823.02     5648.48    100.92 o
  -4   2   3    10857.65    11903.84    201.54 o
  -3   2   3       95.62       96.58     15.74 o
  -2   2   3     7583.74     8198.93    116.40 o
  -1   2   3     6653.67     7442.48    104.90 o
   0   2   3      110.81       93.57     28.80 o
   1   2   3      100.73      102.89     18.05 o
   2   2   3     3123.47     3004.54     75.86 o
   3   2   3     1309.14     1373.95     40.27 o
   4   2   3     1006.13     1024.79     38.43 o
   5   2   3        2.60       40.06     25.71 o
   6   2   3     1211.33     1219.56     46.81 o
   7   2   3      167.30      108.26     45.25 o
   8   2   3      632.17      760.73     76.66 o
   9   2   3      288.58      535.34    119.38 o
  -9   3   3      802.05      890.45     69.87 o
  -8   3   3     2902.31     2693.35    129.92 o
  -7   3   3       69.17       20.24     18.59 o
  -6   3   3      240.78      269.16     15.78 o
  -5   3   3       64.57       69.54     20.03 o
  -4   3   3       74.43      111.44     16.21 o
  -3   3   3      146.20      161.62     31.29 o
  -2   3   3     5143.88     5377.02     73.72 o
  -1   3   3     9202.19    10090.65    144.12 o
   0   3   3     3088.99     3096.83     68.32 o
   1   3   3     1051.87      963.75     31.07 o
   2   3   3     5652.70     5779.51     88.66 o
   3   3   3       66.28      114.55     26.98 o
   4   3   3      301.52      321.69     20.90 o
   5   3   3     1310.74     1187.95     33.12 o
   6   3   3        7.33       79.11     21.01 o
   7   3   3        1.15      -15.54     22.52 o
   8   3   3       37.10       81.90     41.42 o
  -9   4   3      556.71      550.76     77.73 o
  -8   4   3      960.04      920.29     48.00 o
  -7   4   3      201.72      194.92     22.44 o
  -6   4   3       94.89       65.22     22.18 o
  -5   4   3     1583.95     1434.69     60.09 o
  -4   4   3      285.92      293.20     31.75 o
  -3   4   3      388.33      465.70     15.24 o
  -2   4   3      560.09      505.64     24.17 o
  -1   4   3      133.49       89.49     25.00 o
   0   4   3     3101.18     3549.15    103.79 o
   1   4   3     5515.71     5439.87     80.45 o
   2   4   3     1078.68     1151.71     44.95 o
   3   4   3     1459.09     1395.11     35.38 o
   4   4   3      907.24      981.80     42.18 o
   5   4   3      881.13      911.32     58.10 o
   6   4   3       28.90       39.01     28.97 o
   7   4   3        0.43      136.06     43.83 o
   8   4   3      280.58      233.27     38.15 o
  -9   5   3      715.46      876.66     86.24 o
  -8   5   3      426.90      466.27     54.99 o
  -7   5   3     2283.01     2054.48     73.93 o
  -6   5   3      856.92      939.58     36.75 o
  -5   5   3     1936.38     1940.51     81.33 o
  -4   5   3      271.79      253.05     23.21 o
  -3   5   3     1125.79     1288.37     66.09 o
  -2   5   3       82.67       76.26     57.27 o
  -1   5   3      255.32      244.73     41.35 o
   0   5   3      287.35      246.76     71.80 o
   1   5   3      742.30      764.16     60.39 o
   2   5   3      543.80      573.78     43.61 o
   3   5   3      261.97      260.65     23.32 o
   4   5   3     1380.77     1429.83    107.08 o
   5   5   3      188.82      238.92     35.85 o
   6   5   3      427.75      428.85     29.02 o
   7   5   3      544.54      763.09    105.14 o
  -8   6   3       43.02      217.69     52.19 o
  -7   6   3      568.21      505.31     53.85 o
  -6   6   3      507.39      475.45     56.58 o
  -5   6   3      851.03      790.78     71.05 o
  -4   6   3      819.82      871.78     75.36 o
  -3   6   3     1157.04     1306.93     50.00 o
  -2   6   3     1458.80     1344.51    127.94 o
  -1   6   3      185.67      249.76     69.96 o
   0   6   3       35.79      178.71     64.63 o
   1   6   3       10.28      -21.29     96.61 o
   2   6   3      208.94      232.78     48.40 o
   3   6   3      381.89      417.87     42.74 o
   4   6   3      695.36      711.71     62.73 o
   5   6   3       49.40      207.80     72.81 o
   6   6   3       43.03      122.00     46.00 o
  -8   7   3       44.53       98.60     72.44 o
  -7   7   3       28.95        0.80     35.93 o
  -6   7   3      662.36      640.45     45.20 o
  -5   7   3       33.03        2.62     32.27 o
  -4   7   3       25.76       37.91     29.12 o
  -3   7   3     1385.41     1520.47    162.98 o
  -2   7   3      453.67      841.52    182.11 o
  -1   7   3      535.19      336.75     73.29 o
   0   7   3     3019.39     3133.12    233.35 o
   1   7   3      448.42      417.00     75.33 o
   2   7   3      211.63      204.38     61.22 o
   3   7   3       15.52      -84.66    141.02 o
   4   7   3      437.39      442.09     97.81 o
   5   7   3      155.83      157.59     34.59 o
  -7   8   3      347.52      491.70     84.59 o
  -6   8   3       77.52      196.78     30.69 o
  -5   8   3       72.10       23.22     33.74 o
  -4   8   3     1076.63     1158.02    195.43 o
  -3   8   3      391.44      433.57     83.35 o
  -2   8   3      385.91      457.07     56.96 o
  -1   8   3       33.63      104.83     42.37 o
   0   8   3     2585.23     2441.16    195.88 o
   1   8   3      961.69     1028.48    148.72 o
   2   8   3       21.71       22.85     88.61 o
   3   8   3     1173.05     1056.96     65.47 o
   4   8   3      471.46      482.45     67.47 o
  -5   9   3      177.12      425.36     73.53 o
  -4   9   3      950.37      883.44     76.76 o
  -3   9   3       61.53      145.99     36.05 o
  -2   9   3       41.87      -73.02     48.68 o
  -1   9   3       45.59      237.14     96.20 o
   0   9   3      518.44      590.73     73.29 o
   1   9   3       33.20       62.18    148.79 o
   2   9   3      276.42      288.49    105.79 o
  -2 -10   4       40.74      -20.43     37.79 o
  -1 -10   4      113.82       48.86     75.51 o
   0 -10   4      179.42      159.60     58.12 o
   1 -10   4      409.82      304.53    216.53 o
   2 -10   4      849.07      841.22     75.57 o
   3 -10   4     1276.95     1117.06    181.63 o
   4 -10   4      441.82      554.31     67.31 o
   5 -10   4      344.64      505.74     95.41 o
  -4  -9   4      626.54      575.32     62.26 o
  -3  -9   4      133.18        7.76    131.65 o
  -2  -9   4      101.78       78.75    109.68 o
   0  -9   4       81.33       98.78     80.86 o
   1  -9   4      199.38       36.64     39.40 o
   2  -9   4      121.87      108.82     71.07 o
   3  -9   4      693.26      649.63     58.03 o
   4  -9   4      196.71      258.72     51.61 o
   5  -9   4       32.84      201.22     38.27 o
   6  -9   4      289.99      471.34     68.45 o
  -5  -8   4      849.50      781.19    105.86 o
  -4  -8   4     3286.16     3145.35    158.48 o
  -3  -8   4      567.32      603.38     52.01 o
  -2  -8   4      526.65      695.22    134.55 o
  -1  -8   4     1619.93     1660.01     76.55 o
   0  -8   4       61.05      180.97     88.72 o
   1  -8   4        9.32       64.63     41.93 o
   2  -8   4        3.57      110.12    121.03 o
   3  -8   4      657.27      603.25    107.12 o
   4  -8   4      982.46      715.92     69.95 o
   5  -8   4      209.79      198.73     85.91 o
   6  -8   4      969.71      905.88     78.21 o
   7  -8   4      271.63      151.42     28.78 o
  -6  -7   4       13.12       49.17     35.34 o
  -5  -7   4      320.21      359.33     83.21 o
  -4  -7   4       31.10       19.12     51.50 o
  -3  -7   4      159.73      129.17     32.58 o
  -2  -7   4      667.74      759.17    117.17 o
  -1  -7   4     5147.93     5308.71    147.04 o
   0  -7   4       32.17       28.87     71.07 o
   1  -7   4     2081.91     1974.64    109.53 o
   2  -7   4     2218.05     2442.27    141.48 o
   3  -7   4      113.22       70.28     25.00 o
   4  -7   4       26.59       69.91     27.42 o
   5  -7   4     2144.99     2195.40    108.50 o
   6  -7   4       48.25       86.11     62.83 o
   7  -7   4        2.26       17.12     44.64 o
   8  -7   4      102.44       66.88     31.38 o
  -7  -6   4      186.17      -19.99     64.40 o
  -6  -6   4        1.01        8.27     40.07 o
  -5  -6   4      471.72      492.28     33.89 o
  -4  -6   4       66.04       96.06     31.41 o
  -3  -6   4     2435.86     2207.65     64.88 o
  -2  -6   4      111.59      115.76     41.35 o
  -1  -6   4     1766.93     1680.01     94.24 o
   0  -6   4     1264.52     1152.36     51.20 o
   1  -6   4     3441.61     3189.68    134.95 o
   2  -6   4     3224.21     3134.11    147.77 o
   3  -6   4     2367.69     2393.80     50.68 o
   4  -6   4     1926.30     1952.58    103.79 o
   5  -6   4      286.56      381.34     46.35 o
   6  -6   4       95.21      147.42     18.74 o
   7  -6   4       33.15      123.87     48.56 o
   8  -6   4      689.68      479.70     55.52 o
   9  -6   4      129.25      231.69    216.53 o
  -8  -5   4      665.75      650.21     86.26 o
  -7  -5   4      194.97      234.95     43.34 o
  -6  -5   4     1512.84     1244.89     62.19 o
  -5  -5   4     1868.70     1735.28     87.58 o
  -4  -5   4      120.49      113.24     32.05 o
  -3  -5   4      681.24      523.73     56.95 o
  -2  -5   4      110.39      130.78     23.79 o
  -1  -5   4      625.07      573.28     53.11 o
   0  -5   4     2197.65     2148.10     53.30 o
   1  -5   4      767.15      722.79     31.11 o
   2  -5   4      795.49      863.19     34.36 o
   3  -5   4     1137.12      899.40     32.25 o
   4  -5   4     4809.78     5378.05     98.75 o
   5  -5   4      620.61      575.78     52.69 o
   6  -5   4     5295.79     5077.74    124.24 o
   7  -5   4      140.67       70.65     33.93 o
   8  -5   4     1051.73      999.88     47.54 o
  -8  -4   4        7.29       92.01     57.81 o
  -7  -4   4      429.19      455.72     37.33 o
  -6  -4   4     2220.49     2528.16    107.06 o
  -5  -4   4      757.54      713.76     28.42 o
  -4  -4   4     1378.51     1197.95     56.68 o
  -3  -4   4     2065.04     1949.45     57.74 o
  -2  -4   4     2542.02     2627.42     84.45 o
  -1  -4   4       81.63      111.30     20.98 o
   0  -4   4      476.85      597.59     59.54 o
   1  -4   4      489.84      473.47     51.61 o
   2  -4   4     1698.49     1831.73     60.33 o
   3  -4   4      389.64      343.10     28.22 o
   4  -4   4     7150.08     7120.42    127.42 o
   5  -4   4      209.23      215.69     46.68 o
   6  -4   4     3088.68     3122.86    117.69 o
   7  -4   4      831.59      786.65     49.66 o
   8  -4   4      297.19      291.32     26.39 o
   9  -4   4      134.75      163.52     33.72 o
  -9  -3   4       42.95       17.35     45.44 o
  -8  -3   4       24.02       55.89     28.21 o
  -7  -3   4      742.57      704.07     65.71 o
  -6  -3   4      417.88      467.23     48.99 o
  -5  -3   4      361.91      413.21     25.61 o
  -4  -3   4      695.37      608.27     33.89 o
  -3  -3   4     8313.93     8848.34    155.91 o
  -2  -3   4     7918.15     8363.03    122.14 o
  -1  -3   4        6.01      -16.30     31.23 o
   0  -3   4     7951.35     8371.89    123.39 o
   1  -3   4       62.82      -23.74     33.34 o
   2  -3   4       11.54       -6.38     26.46 o
   3  -3   4      919.15      875.66     27.61 o
   4  -3   4      100.25       54.38     19.85 o
   5  -3   4       24.97       82.09     20.35 o
   6  -3   4       23.07       48.43     15.58 o
   7  -3   4     3789.88     3701.71     90.20 o
   8  -3   4      405.26      599.87    105.14 o
   9  -3   4       35.02       89.77    111.04 o
  -9  -2   4      242.91      114.47     77.73 o
  -8  -2   4        0.92       47.64     60.87 o
  -7  -2   4      379.58      397.96     34.09 o
  -6  -2   4        9.85       72.37     29.49 o
  -5  -2   4      166.00      180.67     38.31 o
  -4  -2   4     1007.23      958.05     37.92 o
  -3  -2   4     2582.12     2405.84     62.24 o
  -2  -2   4      513.17      405.21     20.57 o
  -1  -2   4     3736.63     3635.95     65.29 o
   0  -2   4     5269.34     5265.65    171.97 o
   1  -2   4     4648.17     4592.02     94.85 o
   2  -2   4      254.05      300.30     14.51 o
   3  -2   4      736.53      661.59     30.22 o
   4  -2   4     3762.55     3529.12     76.86 o
   5  -2   4        3.40       17.68     15.63 o
   6  -2   4        1.30      123.73     15.06 o
   8  -2   4       56.78       48.72     34.94 o
   9  -2   4      532.96      580.16     44.07 o
  -9  -1   4      127.14      273.28     56.56 o
  -8  -1   4      233.04      273.97     74.14 o
  -7  -1   4      935.69      872.69     29.98 o
  -6  -1   4      124.38      101.42     32.13 o
  -5  -1   4      250.58      207.91     22.87 o
  -4  -1   4      598.82      613.83     24.28 o
  -3  -1   4       63.82       31.32     19.75 o
  -2  -1   4      528.53      557.46     19.48 o
  -1  -1   4     2695.55     2779.52     40.62 o
   0  -1   4    20609.50    21730.66    371.69 o
   1  -1   4     1817.89     1712.39     58.66 o
   2  -1   4     1173.37     1151.16     34.63 o
   3  -1   4     1553.02     1360.28     39.03 o
   4  -1   4     1990.33     1992.20     66.52 o
   5  -1   4      558.18      661.55     20.98 o
   6  -1   4      457.78      475.20     46.80 o
   7  -1   4     1317.89     1456.70     70.20 o
   8  -1   4       80.08      102.58     46.04 o
   9  -1   4      246.82      283.60     70.20 o
  -9   0   4       97.07      265.66    151.02 o
  -8   0   4      915.24     1002.65     56.42 o
  -7   0   4      879.23      910.73     34.33 o
  -6   0   4      604.06      609.56     28.30 o
  -5   0   4       57.44      112.23     18.68 o
  -4   0   4     5756.03     6091.40     95.84 o
  -3   0   4      506.28      477.30     22.33 o
  -2   0   4      292.33      283.47     15.53 o
  -1   0   4     1869.38     1838.27     52.55 o
   0   0   4        2.97       14.95     22.17 o
   1   0   4      198.00      251.23     31.79 o
   2   0   4     7402.68     7364.15     99.63 o
   3   0   4     6757.56     7060.72    105.04 o
   4   0   4      746.97      706.00     33.79 o
   5   0   4      548.69      497.69     27.96 o
   6   0   4     2537.89     2304.76     53.41 o
   7   0   4      362.21      509.50     77.17 o
   8   0   4      184.71      293.14     40.09 o
   9   0   4      228.28      330.66     40.74 o
 -10   1   4        5.60      195.82     65.51 o
  -9   1   4      230.68      253.55     28.19 o
  -8   1   4      854.90      909.99     55.36 o
  -7   1   4      682.66      696.12     49.03 o
  -6   1   4       28.32       92.39     42.11 o
  -5   1   4     1255.61     1149.69     23.62 o
  -4   1   4      673.71      660.77     23.24 o
  -3   1   4      226.97      201.57     14.51 o
  -2   1   4     2507.05     2526.55     52.03 o
  -1   1   4     1519.87     1682.58     51.86 o
   0   1   4     1846.28     1914.67     39.94 o
   1   1   4      471.07      460.45     25.90 o
   2   1   4     4429.89     4281.59     59.73 o
   3   1   4     1064.58     1126.21     32.57 o
   4   1   4     1086.98     1220.46     27.78 o
   5   1   4     2497.62     2418.88     92.96 o
   6   1   4      766.77      736.86     21.05 o
   7   1   4       22.52       43.46      9.10 o
   8   1   4      476.08      816.41     59.43 o
   9   1   4     1112.85      944.11     99.94 o
  -9   2   4      146.48      265.68    114.37 o
  -8   2   4      386.90      387.93     36.64 o
  -7   2   4       66.21       64.22     22.44 o
  -6   2   4       71.82       91.45     24.66 o
  -5   2   4     1500.69     1514.72     52.20 o
  -4   2   4     1203.75     1248.69     34.78 o
  -3   2   4      331.29      383.15     28.10 o
  -2   2   4     1504.11     1739.70     60.70 o
  -1   2   4     8399.54     9159.02    129.43 o
   0   2   4       32.07      -19.03     13.57 o
   1   2   4     3188.02     3164.56    102.82 o
   2   2   4      381.35      344.20     26.33 o
   3   2   4       77.62       40.11     11.14 o
   4   2   4      555.17      504.73     23.97 o
   5   2   4     1749.73     1790.47     43.07 o
   6   2   4      378.95      452.79     25.33 o
   7   2   4       38.13      104.33     20.92 o
   8   2   4      145.00      120.23     89.06 o
   9   2   4      500.40      671.58     91.39 o
  -9   3   4     1227.94     1165.93    124.37 o
  -8   3   4      289.37      372.76     34.84 o
  -7   3   4      690.08      545.77     45.25 o
  -6   3   4      429.22      328.00     22.74 o
  -5   3   4     2849.16     2930.42     59.59 o
  -4   3   4       73.78      120.92     15.31 o
  -3   3   4      200.36      157.72     31.13 o
  -2   3   4      687.30      773.76     52.54 o
  -1   3   4      246.04      200.34     19.97 o
   0   3   4      616.18      694.40     33.11 o
   1   3   4     1605.44     1682.88     41.76 o
   2   3   4     5561.49     5688.16     76.27 o
   3   3   4     2019.44     1959.88     55.61 o
   4   3   4      386.47      387.97     44.43 o
   5   3   4      149.76      141.02     32.19 o
   6   3   4       83.68      115.96     23.40 o
   7   3   4       55.56      134.99     79.82 o
   8   3   4      153.64      110.09     39.48 o
  -9   4   4      924.96      906.69    106.12 o
  -8   4   4      979.12      536.55     43.89 o
  -7   4   4      523.26      381.31     32.61 o
  -6   4   4     1942.53     1817.55     63.65 o
  -5   4   4      240.93      221.78     23.01 o
  -4   4   4      324.52      338.14     53.21 o
  -3   4   4      257.22      244.57     31.82 o
  -2   4   4     2151.55     2048.33     87.73 o
  -1   4   4      672.13      634.54     45.59 o
   0   4   4      101.47      155.95     34.55 o
   1   4   4       89.85       85.78     32.34 o
   2   4   4     1667.18     1774.81     40.45 o
   3   4   4      277.34      267.77     24.17 o
   4   4   4     1139.37     1015.19     83.02 o
   5   4   4      546.67      505.58     62.99 o
   6   4   4      166.53      134.62     25.70 o
   7   4   4      110.84       29.20     31.93 o
   8   4   4      135.11      224.77     30.47 o
  -9   5   4      112.32      209.28     52.75 o
  -8   5   4      239.63      164.76     36.56 o
  -7   5   4      195.23      250.62     55.57 o
  -6   5   4     1567.38     1529.30     84.95 o
  -5   5   4     2990.82     3435.63    123.04 o
  -4   5   4     2115.56     1997.99    136.98 o
  -3   5   4     1881.36     1892.94     73.81 o
  -2   5   4     1351.19     1491.36     92.32 o
  -1   5   4       67.56      101.95     72.12 o
   0   5   4      639.12      789.15     73.99 o
   1   5   4      459.71      381.49     63.15 o
   2   5   4        0.82       27.14     30.25 o
   3   5   4       99.78       69.17     24.27 o
   4   5   4      455.25      472.24     47.95 o
   5   5   4      843.07      818.14     50.39 o
   6   5   4      137.36      174.16     42.70 o
   7   5   4      147.33      335.93     88.33 o
  -8   6   4       29.01       28.87     68.85 o
  -7   6   4      127.86       88.42     53.21 o
  -6   6   4      750.28      694.95     74.40 o
  -5   6   4       68.11       46.50     25.65 o
  -4   6   4      996.57     1056.00     47.02 o
  -3   6   4     2709.55     2818.94    148.73 o
  -2   6   4      460.96      484.01     59.62 o
  -1   6   4     1283.55     1311.46     91.85 o
   0   6   4     1378.41     1286.05    126.20 o
   1   6   4     2376.87     2182.89    151.24 o
   2   6   4      210.55      186.48     50.27 o
   3   6   4        8.58       90.03    185.44 o
   4   6   4      275.74      304.25     75.51 o
   5   6   4       66.47      208.08     46.64 o
   6   6   4        9.06      180.19     85.50 o
  -7   7   4      205.29      157.46     36.31 o
  -6   7   4        2.46       13.29     65.95 o
  -5   7   4        1.30       -9.39     86.49 o
  -4   7   4      120.28      182.21     42.42 o
  -3   7   4     1003.97     1073.16     53.21 o
  -2   7   4      536.65      423.54     43.32 o
  -1   7   4      547.42      445.78     47.25 o
   0   7   4     1202.04      822.09     94.65 o
   1   7   4      652.83      512.35    100.35 o
   2   7   4       20.85       40.67     47.42 o
   3   7   4     1944.04     1766.19    104.54 o
   4   7   4      177.61      307.79     73.14 o
   5   7   4       37.16      128.01     42.51 o
  -6   8   4      128.06      145.07     50.33 o
  -5   8   4        4.48      -80.33     67.74 o
  -4   8   4       82.59      194.68     54.41 o
  -3   8   4       20.47       88.45     66.39 o
  -2   8   4      164.92       70.92     38.77 o
  -1   8   4      132.41      168.35     40.87 o
   0   8   4     1109.02     1172.15     78.47 o
   1   8   4      198.98      252.39     40.34 o
   2   8   4      829.34      778.99     65.03 o
   3   8   4      717.76      603.38    143.26 o
   4   8   4      250.90      218.04    108.97 o
  -4   9   4     1825.45     2096.45    175.44 o
  -3   9   4      153.37      425.95    108.25 o
  -2   9   4        0.73       77.83     75.35 o
  -1   9   4      271.17      317.05    103.77 o
   0   9   4      210.49      205.36     42.69 o
   1   9   4       73.43      280.13     53.23 o
   2   9   4      100.43      139.50     43.21 o
  -2 -10   5        7.78       -6.25     41.45 o
  -1 -10   5      211.39      188.77     75.51 o
   0 -10   5      137.68      106.97     45.53 o
   2 -10   5      528.19      461.93    102.16 o
   3 -10   5     2287.52     2456.58    136.54 o
   4 -10   5      808.97      722.32     92.78 o
   5 -10   5      661.83      821.24    151.17 o
  -4  -9   5     1014.92     1196.06     77.24 o
  -3  -9   5       40.73       22.96     51.02 o
  -2  -9   5      155.79      500.00     74.78 o
  -1  -9   5      429.96      481.34     43.61 o
   0  -9   5      241.32      282.42     58.19 o
   1  -9   5      179.18      166.46     43.42 o
   2  -9   5     1164.17     1152.95    151.02 o
   3  -9   5      241.11      271.30     47.72 o
   4  -9   5      234.74      191.65     27.97 o
   5  -9   5      951.04      952.28     77.57 o
   6  -9   5     1101.03     1076.42    151.64 o
  -5  -8   5      394.74      576.85     68.76 o
  -4  -8   5       84.33      360.83    103.39 o
  -3  -8   5     1045.10     1162.50     94.98 o
  -2  -8   5     1107.46     1305.90     76.62 o
  -1  -8   5      799.99      793.91    129.55 o
   0  -8   5      102.39        5.54     23.01 o
   1  -8   5       27.09       29.91     62.57 o
   2  -8   5       48.78       73.44     52.31 o
   3  -8   5      113.31      169.86     33.23 o
   4  -8   5       21.62        6.27     24.03 o
   5  -8   5      795.33      814.87     56.57 o
   6  -8   5       25.74       74.98     31.47 o
   7  -8   5       14.45       15.04     28.97 o
  -6  -7   5       48.78        7.06     38.21 o
  -5  -7   5      422.14      625.05     89.08 o
  -4  -7   5       50.88       40.42     57.16 o
  -3  -7   5       31.51       -1.81     33.76 o
  -2  -7   5       84.20      -39.29     66.84 o
  -1  -7   5     1051.84     1012.05     52.86 o
   0  -7   5        6.43      103.30    124.85 o
   1  -7   5     1373.60     1196.39    208.76 o
   2  -7   5      864.85      695.11     49.73 o
   3  -7   5      982.49      890.97     91.46 o
   4  -7   5      670.90      583.21     56.94 o
   5  -7   5       45.40       78.29     64.68 o
   6  -7   5      451.66      503.52     31.65 o
   7  -7   5       23.14       30.18     38.21 o
   8  -7   5      384.54      394.62     80.45 o
  -7  -6   5        6.40      -23.32     72.18 o
  -6  -6   5      335.50      519.77    107.85 o
  -5  -6   5      858.17      874.69     39.80 o
  -4  -6   5      136.54      163.44     51.99 o
  -3  -6   5      290.10      362.89     41.67 o
  -2  -6   5      926.53      837.66     87.31 o
  -1  -6   5     1094.88      967.17     89.77 o
   0  -6   5      168.97      139.55     31.59 o
   1  -6   5     2555.96     2585.61    141.72 o
   2  -6   5     3273.25     3066.34     98.00 o
   3  -6   5      138.02      135.48     24.65 o
   4  -6   5      388.86      314.79     43.78 o
   5  -6   5      867.75      715.74     44.34 o
   6  -6   5      740.68      787.60     82.38 o
   7  -6   5      401.20      410.85     55.52 o
   8  -6   5        1.27       94.85     46.64 o
  -8  -5   5      130.82       92.73     33.63 o
  -7  -5   5     1175.72     1194.69     59.33 o
  -6  -5   5      697.62      645.30     34.94 o
  -5  -5   5     1907.31     2104.25     78.29 o
  -4  -5   5     1062.07      932.16     48.86 o
  -3  -5   5      893.81      856.70     51.69 o
  -2  -5   5     3920.73     3884.01    108.58 o
  -1  -5   5       11.80      -19.61     17.24 o
   0  -5   5       27.42       37.47     17.22 o
   1  -5   5     2205.67     2535.67    114.52 o
   2  -5   5       31.12       34.70     28.35 o
   3  -5   5     1215.82     1303.64     64.06 o
   4  -5   5     1270.30     1209.50     42.61 o
   5  -5   5     1410.15     1328.95     66.76 o
   6  -5   5       33.87       81.88     24.68 o
   7  -5   5      688.97      768.45     57.70 o
   8  -5   5     1336.16     1264.14    152.21 o
   9  -5   5      246.50      293.15     91.05 o
  -8  -4   5      218.90      323.77    114.52 o
  -7  -4   5      523.00      507.20     59.96 o
  -6  -4   5      261.07      222.47     47.44 o
  -5  -4   5     1183.62     1183.25     74.78 o
  -4  -4   5     1009.41     1089.58     80.09 o
  -3  -4   5     2074.50     2114.70     64.73 o
  -2  -4   5     1368.21     1249.75     70.02 o
  -1  -4   5     4135.34     4289.12    113.22 o
   0  -4   5     4467.61     4739.46    110.35 o
   1  -4   5      103.08       37.04     32.13 o
   2  -4   5      854.73     1008.20     45.72 o
   3  -4   5        5.81       64.34     20.04 o
   4  -4   5     4639.49     4503.86     70.72 o
   5  -4   5      368.13      458.53     52.80 o
   6  -4   5       45.06       34.84     17.73 o
   7  -4   5     2397.51     2353.55     67.24 o
   8  -4   5      716.44      632.05     76.63 o
   9  -4   5      245.57      390.86     71.07 o
  -9  -3   5      355.59      285.74     77.65 o
  -8  -3   5       14.79       48.82     56.52 o
  -7  -3   5      192.77      189.84     22.09 o
  -6  -3   5      263.07      207.56     35.62 o
  -5  -3   5      280.23      278.88     20.75 o
  -4  -3   5     2333.79     2194.47     73.20 o
  -3  -3   5     1771.72     1686.23     32.42 o
  -2  -3   5     1171.87     1089.13     35.99 o
  -1  -3   5     2416.15     2571.34     65.33 o
   0  -3   5    16679.49    17670.81    247.12 o
   1  -3   5     2861.16     2468.96     54.03 o
   2  -3   5     5310.19     5492.06     84.41 o
   3  -3   5     1052.80      937.86     23.01 o
   4  -3   5     1061.01     1013.19     37.98 o
   5  -3   5       75.11       62.61     20.88 o
   6  -3   5      194.03      191.31     26.32 o
   7  -3   5      416.50      371.58     31.39 o
   8  -3   5       29.69       20.37     44.81 o
   9  -3   5        1.18      151.45     96.74 o
  -9  -2   5      113.23       92.68     70.28 o
  -8  -2   5      625.67      489.54     29.34 o
  -7  -2   5     1825.64     1777.66     51.75 o
  -6  -2   5      824.11      826.33     58.04 o
  -5  -2   5      388.21      408.68     37.30 o
  -4  -2   5      453.88      431.00     14.61 o
  -3  -2   5     1635.42     1619.36     29.50 o
  -2  -2   5        1.61       21.24     22.66 o
  -1  -2   5      631.61      590.69     44.03 o
   0  -2   5    10339.52    10908.21    257.59 o
   1  -2   5      330.88      289.21     31.86 o
   2  -2   5     2724.78     2723.25     68.29 o
   3  -2   5     7816.18     7833.33    146.52 o
   4  -2   5      202.91      225.54     29.69 o
   5  -2   5       14.90       -1.94     15.10 o
   6  -2   5      658.52      551.44     27.45 o
   7  -2   5      273.49      176.76     59.94 o
   8  -2   5       72.03       29.24     25.90 o
   9  -2   5       23.22       20.32     29.72 o
  -9  -1   5        1.56      -17.84     36.62 o
  -8  -1   5      408.25      439.17     74.37 o
  -7  -1   5     3085.41     3119.55     83.10 o
  -6  -1   5      298.52      266.02     26.82 o
  -5  -1   5        9.07        9.96     13.02 o
  -4  -1   5     4755.81     4770.68     59.66 o
  -3  -1   5      196.28      218.72     31.62 o
  -2  -1   5      516.85      561.48     35.85 o
  -1  -1   5      331.15      267.44     30.48 o
   0  -1   5       13.52       10.80     28.53 o
   1  -1   5       24.87        6.34     22.21 o
   2  -1   5       21.06        6.82     52.19 o
   3  -1   5    15362.22    16116.90    258.03 o
   4  -1   5     1282.35     1239.83     31.94 o
   5  -1   5      652.06      607.75     33.27 o
   6  -1   5     1364.12     1308.30     26.12 o
   7  -1   5      451.31      534.40     84.08 o
   9  -1   5      643.00      674.24     46.16 o
  -9   0   5       30.37       61.32     60.92 o
  -8   0   5      677.83      743.45     23.71 o
  -7   0   5     1265.94     1104.08     57.14 o
  -6   0   5      404.57      469.90     45.52 o
  -5   0   5     3831.48     3941.79     63.08 o
  -4   0   5     4855.27     4728.27     63.52 o
  -3   0   5     1183.92     1305.05     30.53 o
  -2   0   5     1267.61     1333.52     31.90 o
  -1   0   5     6503.72     6487.54     99.20 o
   0   0   5     3768.68     3772.63    101.14 o
   1   0   5      295.51      386.90     42.69 o
   2   0   5        2.79       -8.84     13.61 o
   3   0   5     1817.10     1759.38     50.15 o
   4   0   5      536.80      573.12     24.43 o
   5   0   5     2591.93     2759.73     49.42 o
   6   0   5     1531.57     1553.21     58.82 o
   7   0   5     1452.70     1380.32     74.02 o
   8   0   5      346.31      198.66     54.41 o
   9   0   5      144.82      239.13     59.32 o
  -9   1   5      358.39      304.25     44.42 o
  -8   1   5        1.71       34.09     32.70 o
  -7   1   5       14.35       37.28     23.40 o
  -6   1   5        4.20       23.94     18.37 o
  -5   1   5     1342.66     1249.03     86.41 o
  -4   1   5     5620.60     5354.68    123.39 o
  -3   1   5     2470.09     2594.90     75.98 o
  -2   1   5     6599.12     6913.70    110.08 o
  -1   1   5     4188.56     3779.20     60.25 o
   0   1   5     3016.22     3089.75     47.61 o
   1   1   5      158.98      181.21     40.26 o
   2   1   5      696.09      714.91     42.88 o
   3   1   5      820.78      783.00     19.77 o
   4   1   5     1023.94     1038.08     34.51 o
   5   1   5        2.93       31.79     23.67 o
   6   1   5      968.94      782.61     44.72 o
   7   1   5      249.97      237.01     47.84 o
   8   1   5      701.90      945.20     88.67 o
   9   1   5      230.89      146.57     79.95 o
  -9   2   5       23.41      -15.25     33.96 o
  -8   2   5       42.62        7.02     41.96 o
  -7   2   5      116.66      162.10     31.32 o
  -6   2   5      186.71      148.14     39.56 o
  -5   2   5       17.05       44.40     22.67 o
  -4   2   5      140.24       97.62     30.44 o
  -3   2   5     1284.28     1289.36     54.32 o
  -2   2   5     4822.21     5326.40     82.74 o
  -1   2   5      882.35      936.34     57.43 o
   0   2   5     8250.69     8481.48    132.90 o
   1   2   5     1856.22     1947.43     75.53 o
   2   2   5     2640.86     2519.69     61.71 o
   3   2   5      119.63      105.99     30.22 o
   4   2   5      390.60      411.99     21.31 o
   5   2   5      418.61      418.80     20.37 o
   6   2   5      116.58      192.98     17.19 o
   7   2   5      245.24      241.49     30.69 o
   8   2   5      917.97      716.53     36.96 o
  -9   3   5      807.73      837.59     78.96 o
  -8   3   5     1106.48     1077.59    292.04 o
  -7   3   5      280.10      286.74     40.39 o
  -6   3   5      244.13      281.05     55.45 o
  -5   3   5       16.40       60.16     24.63 o
  -4   3   5      269.21      282.89     38.86 o
  -3   3   5      229.45      171.21     28.21 o
  -2   3   5      791.17      756.09     29.22 o
  -1   3   5      114.94      141.57     32.28 o
   0   3   5     1277.38     1214.88     54.27 o
   1   3   5     4361.16     4352.54     83.33 o
   2   3   5      498.98      410.06     26.65 o
   3   3   5      285.25      291.73     28.71 o
   4   3   5     2820.67     2869.31     80.45 o
   5   3   5     2642.50     2483.83     77.94 o
   6   3   5       29.16       59.99     65.40 o
   7   3   5      105.20      127.27     54.60 o
   8   3   5       59.00      198.64     58.34 o
  -9   4   5      529.57      562.40     48.78 o
  -8   4   5      847.94      609.42    115.48 o
  -7   4   5       10.53      -13.14     54.40 o
  -6   4   5     2241.55     2149.04     48.68 o
  -5   4   5     1105.08     1142.73     72.97 o
  -4   4   5      139.00      147.51     16.08 o
  -3   4   5      656.67      566.66     50.16 o
  -2   4   5      274.52      244.84     22.15 o
  -1   4   5      463.70      459.56     29.30 o
   0   4   5      236.60      161.22     33.30 o
   1   4   5     4949.75     4949.09    121.81 o
   2   4   5      171.95      174.04     43.99 o
   3   4   5      188.49      209.55     30.17 o
   4   4   5      149.07      165.05     23.19 o
   5   4   5     1072.18      778.92     47.81 o
   6   4   5       75.13      146.95     49.04 o
   7   4   5      297.69      464.15     91.05 o
  -8   5   5      115.04      192.46     43.54 o
  -7   5   5      186.88      311.10     61.29 o
  -6   5   5     2381.97     2321.15    106.12 o
  -5   5   5      113.43      125.53     33.20 o
  -4   5   5      451.63      411.66     53.21 o
  -3   5   5     1810.04     1953.97     53.15 o
  -2   5   5     3320.21     3356.81    135.27 o
  -1   5   5      177.90      232.86     55.41 o
   0   5   5       16.53      -63.79     44.42 o
   1   5   5     1257.88      998.29     94.38 o
   2   5   5      435.48      456.17     49.30 o
   3   5   5       16.96       67.86     25.46 o
   4   5   5      827.62      761.57     53.06 o
   5   5   5        3.78       44.60     35.26 o
   6   5   5       32.87      -23.95     59.26 o
   7   5   5      340.51      365.67    105.03 o
  -8   6   5        5.60       75.07     85.50 o
  -7   6   5      526.61      460.85     50.52 o
  -6   6   5      788.42      757.53     48.50 o
  -5   6   5       52.81        7.08     44.92 o
  -4   6   5      253.97      126.59     37.69 o
  -3   6   5      844.68      890.16    102.51 o
  -2   6   5     1559.42     1532.59     81.42 o
  -1   6   5      149.09      147.68     55.23 o
   0   6   5     1021.37     1155.96     60.35 o
   1   6   5      754.52      721.31     48.69 o
   2   6   5      142.37      335.31    129.28 o
   3   6   5      396.74      403.84    187.66 o
   4   6   5      315.05      311.88     76.29 o
   5   6   5       49.65       39.46     25.54 o
   6   6   5        6.83      -69.96     46.64 o
  -6   7   5      318.72      591.63     51.51 o
  -5   7   5       35.13       62.04     94.19 o
  -4   7   5      133.11      218.31    105.37 o
  -3   7   5     1534.44     1471.41     51.15 o
  -2   7   5      275.58      307.75     43.67 o
  -1   7   5     1113.60      855.36     70.61 o
   0   7   5      640.11      720.15     48.58 o
   1   7   5     1476.27     1081.39     84.24 o
   2   7   5      285.44      352.83     74.79 o
   3   7   5      100.24      291.34     44.42 o
   4   7   5      304.09      296.07     44.42 o
   5   7   5       99.40        1.52     95.10 o
  -6   8   5       88.42      284.58     95.34 o
  -5   8   5      887.47     1008.32    293.15 o
  -4   8   5       89.70       81.49     44.86 o
  -3   8   5      861.32     1144.63     98.10 o
  -2   8   5      534.94      540.47    136.81 o
  -1   8   5      428.31      547.90     51.94 o
   0   8   5      265.77      433.84    142.04 o
   1   8   5       46.70       60.30     40.48 o
   2   8   5      179.48      216.46     44.86 o
   3   8   5      725.44      703.60     99.36 o
  -4   9   5      364.05      539.82    199.87 o
  -3   9   5      350.65      589.15     72.18 o
  -2   9   5      597.35      367.68     63.24 o
  -1   9   5      614.01      565.26     58.63 o
   0   9   5        0.54      288.26    143.24 o
   1   9   5        3.77       50.57     59.96 o
  -2 -10   6       23.29     -119.92     79.95 o
  -1 -10   6      227.60      170.56     91.18 o
   0 -10   6      409.47      558.89    184.33 o
   1 -10   6       33.45      -29.98     37.69 o
   2 -10   6      562.74      404.09     51.75 o
   4 -10   6      265.83      329.61     45.25 o
   5 -10   6      863.05      741.26    141.74 o
  -4  -9   6      170.90      314.80     73.56 o
  -3  -9   6      597.34      773.36     72.24 o
  -2  -9   6      490.92      746.45    165.47 o
  -1  -9   6     1792.27     1710.33    117.85 o
   0  -9   6      733.20      606.97     51.14 o
   1  -9   6       17.41      246.70    172.11 o
   2  -9   6      435.12      440.88     71.07 o
   3  -9   6      186.64      226.49     37.70 o
   4  -9   6     1790.92     1461.38     58.00 o
   5  -9   6       29.38       94.79     33.02 o
   6  -9   6      531.93      362.84     41.02 o
  -5  -8   6      353.72      313.25     42.75 o
  -4  -8   6      679.14      729.38     68.92 o
  -3  -8   6      153.59      356.26     72.18 o
  -2  -8   6     2209.07     2679.08    209.20 o
  -1  -8   6      516.91      762.01     62.23 o
   0  -8   6     1620.29     1938.94     95.75 o
   1  -8   6      736.74      848.35     91.05 o
   2  -8   6     1356.00     1220.07     83.42 o
   3  -8   6       11.89       25.92     24.43 o
   4  -8   6        0.88       79.60     29.35 o
   5  -8   6       31.13       56.22     45.84 o
   6  -8   6       64.69       16.00     24.74 o
   7  -8   6      411.40      320.03     46.53 o
  -6  -7   6      165.68      139.60     59.08 o
  -5  -7   6       41.17      -85.96     58.85 o
  -4  -7   6      392.83      372.30     81.47 o
  -3  -7   6      104.98      211.76     75.56 o
  -2  -7   6      352.80      334.57     60.04 o
  -1  -7   6       20.82      -38.72     31.85 o
   0  -7   6      165.71      120.05     46.56 o
   1  -7   6     2197.88     1953.41     88.71 o
   2  -7   6      630.44      567.18     63.40 o
   3  -7   6      197.24      224.67     25.28 o
   4  -7   6     1014.85      953.01     68.36 o
   5  -7   6     2219.69     2047.16     96.16 o
   6  -7   6       46.82      199.36     88.83 o
   7  -7   6      103.14      201.43     63.70 o
   8  -7   6      159.17       84.12     66.54 o
  -7  -6   6      307.82      287.12     67.15 o
  -6  -6   6      151.19      156.18     27.27 o
  -5  -6   6      125.55      153.26     58.34 o
  -4  -6   6        7.11       -9.00     24.64 o
  -3  -6   6        2.80       -0.71     65.51 o
  -2  -6   6        2.88      -73.29     48.86 o
  -1  -6   6        0.98        9.29     29.90 o
   0  -6   6     1209.24     1467.06     79.18 o
   1  -6   6     1137.37     1099.13    136.58 o
   2  -6   6      330.13      275.54     50.21 o
   3  -6   6     1046.57     1011.23     44.49 o
   4  -6   6     2497.73     2214.34     65.72 o
   5  -6   6     2699.90     2772.67     91.61 o
   6  -6   6      435.66      383.95     64.75 o
   7  -6   6      330.57      482.63     65.79 o
   8  -6   6      452.86      503.93     36.53 o
  -8  -5   6        0.72       57.74     53.30 o
  -7  -5   6      151.34      156.45     32.74 o
  -6  -5   6     1516.64     1451.37     52.89 o
  -5  -5   6      855.31      939.94     80.45 o
  -4  -5   6      370.91      272.98     41.55 o
  -3  -5   6     4450.19     4484.26    217.90 o
  -2  -5   6     1231.91     1198.30    102.25 o
  -1  -5   6        5.70       28.05     47.12 o
   0  -5   6       29.92       40.01     19.98 o
   1  -5   6      603.95      574.90     28.01 o
   2  -5   6        1.82       54.94     28.60 o
   3  -5   6       17.47       28.09     23.08 o
   4  -5   6      655.12      559.90     54.50 o
   5  -5   6     1376.36     1274.41     37.67 o
   6  -5   6      138.67       99.31     27.37 o
   7  -5   6     1468.76     1328.72     49.81 o
   8  -5   6      463.31      366.86     33.69 o
   9  -5   6        0.63       45.79    122.15 o
  -8  -4   6        0.31      -37.18     27.73 o
  -7  -4   6      651.46      601.95     41.28 o
  -6  -4   6     2318.22     2178.01    106.10 o
  -5  -4   6      112.63      136.10     23.95 o
  -4  -4   6      716.26      712.38     38.05 o
  -3  -4   6     5554.66     5418.37     98.49 o
  -2  -4   6     2927.42     2420.08     77.89 o
  -1  -4   6      640.73      752.74     30.95 o
   0  -4   6      781.62      596.61     19.53 o
   1  -4   6     7082.91     7211.97    140.33 o
   2  -4   6       97.79      149.16     27.57 o
   3  -4   6      716.25      687.18     35.23 o
   4  -4   6      822.94      999.84     75.32 o
   5  -4   6       35.36       39.15     21.35 o
   6  -4   6      598.71      447.05     43.82 o
   7  -4   6      873.92      755.39     47.53 o
   8  -4   6     1029.60      786.70     39.48 o
   9  -4   6       69.31       51.08     57.74 o
  -9  -3   6      139.30      284.72    254.28 o
  -8  -3   6       83.73      194.27     47.75 o
  -7  -3   6      325.15      317.18     68.36 o
  -6  -3   6     1143.58     1198.38     73.99 o
  -5  -3   6      444.61      446.47     25.33 o
  -4  -3   6      461.79      496.88     26.86 o
  -3  -3   6     4607.85     4610.67     78.77 o
  -2  -3   6     1801.65     1784.25     73.34 o
  -1  -3   6     3977.31     3923.09     66.05 o
   0  -3   6    10819.74    11582.00    245.80 o
   1  -3   6     2313.38     2556.28     49.85 o
   2  -3   6        2.35      -22.37     14.91 o
   3  -3   6     1816.84     1966.56     68.71 o
   4  -3   6     4095.87     4249.55     61.85 o
   5  -3   6      503.74      494.82     20.94 o
   6  -3   6       85.65      194.75     91.44 o
   7  -3   6      739.97      602.84     58.95 o
   8  -3   6      120.48      186.55     62.18 o
   9  -3   6      138.78      296.14     74.15 o
  -9  -2   6      111.05      -14.76     50.15 o
  -8  -2   6      203.09      195.59     22.74 o
  -7  -2   6     1130.59      984.37     33.68 o
  -6  -2   6      473.79      439.38     37.58 o
  -5  -2   6     1347.55     1411.94     54.41 o
  -4  -2   6     2338.30     2314.78     47.84 o
  -3  -2   6      831.75      803.06     27.58 o
  -2  -2   6      119.13      167.77     26.48 o
  -1  -2   6      998.94      976.85     41.55 o
   0  -2   6     6626.38     6837.59    248.97 o
   1  -2   6     2774.27     2706.33     69.82 o
   2  -2   6      332.36      319.44     34.39 o
   3  -2   6     3887.83     3705.00     92.53 o
   4  -2   6     1125.15     1056.90     37.69 o
   5  -2   6      314.63      339.78     23.17 o
   6  -2   6      526.39      506.93     43.25 o
   7  -2   6        5.27       20.59     11.67 o
   8  -2   6      252.50      318.26     42.40 o
   9  -2   6       55.04      -50.87     38.22 o
  -9  -1   6      618.67      959.73    125.48 o
  -8  -1   6      527.75      561.19     92.32 o
  -7  -1   6     1201.33     1193.68     71.67 o
  -6  -1   6      596.26      593.55     33.58 o
  -5  -1   6      806.08      874.52     42.23 o
  -4  -1   6      999.42      973.62     31.62 o
  -3  -1   6      979.08      881.32     35.33 o
  -2  -1   6     1026.35     1230.96     35.42 o
  -1  -1   6     1489.99     1509.07     37.91 o
   0  -1   6        5.07      -17.23     30.29 o
   1  -1   6      254.50      245.69     47.12 o
   2  -1   6     1798.22     1791.38     53.99 o
   3  -1   6      270.41      349.51     21.51 o
   4  -1   6       35.87       -9.10     12.32 o
   5  -1   6      359.98      394.09     44.96 o
   6  -1   6     1350.99     1252.77     38.53 o
   7  -1   6      449.10      389.77     28.76 o
   8  -1   6      107.95      106.20     86.61 o
   9  -1   6      231.18      177.31     80.70 o
  -9   0   6       91.09       58.01     47.05 o
  -8   0   6       40.36      141.70     41.23 o
  -7   0   6      304.60      308.93     39.78 o
  -6   0   6      391.73      341.45     16.84 o
  -5   0   6      503.14      471.95     19.20 o
  -4   0   6     1700.97     1662.23     41.82 o
  -3   0   6     2030.36     1978.83     32.62 o
  -2   0   6     4439.11     4422.02     64.05 o
  -1   0   6      478.34      343.12     31.29 o
   0   0   6      725.48      810.88     45.02 o
   1   0   6     1930.37     1815.00     39.88 o
   2   0   6     2084.04     2193.82     53.30 o
   3   0   6      367.27      329.78     22.14 o
   4   0   6        7.67       -8.59     19.44 o
   5   0   6     1058.12      983.43     26.00 o
   6   0   6      491.39      475.76     20.44 o
   7   0   6        1.34      -24.25     16.16 o
   8   0   6      178.21       96.01     66.62 o
   9   0   6      711.71      655.81     64.56 o
  -9   1   6       10.56      -79.95     71.07 o
  -8   1   6     1042.71      851.98     67.72 o
  -7   1   6       96.06       76.59     24.97 o
  -6   1   6      146.03      131.28     24.63 o
  -5   1   6      696.80      598.37     40.22 o
  -4   1   6        1.55      -19.03     12.68 o
  -3   1   6      560.50      556.94     22.71 o
  -2   1   6     1819.23     1834.27     44.55 o
  -1   1   6     7369.04     7589.04    104.05 o
   0   1   6     8077.79     8554.98    148.19 o
   1   1   6     4067.98     3916.69     66.59 o
   2   1   6     3624.29     3668.29     53.17 o
   3   1   6       80.27       74.60     18.06 o
   4   1   6        8.17       27.51     15.69 o
   5   1   6     1964.55     1978.33     43.24 o
   6   1   6       41.91       98.30     15.06 o
   7   1   6        8.43       37.05     46.95 o
   8   1   6       41.01      129.47    101.05 o
   9   1   6      366.66      441.71    101.05 o
  -9   2   6      640.58      649.32     39.92 o
  -8   2   6      922.64      748.60    131.87 o
  -7   2   6        0.94       -2.34     35.94 o
  -6   2   6      156.47      158.37     26.86 o
  -5   2   6     2051.20     1943.06     68.03 o
  -4   2   6      640.01      691.66     26.65 o
  -3   2   6       21.49        5.82     13.25 o
  -2   2   6     4119.39     4392.67     64.25 o
  -1   2   6     2640.87     2692.05     58.78 o
   0   2   6      585.73      625.51     38.57 o
   1   2   6     4775.39     4942.49     72.98 o
   2   2   6     4020.35     3866.16     71.45 o
   3   2   6     2141.71     2184.65     45.49 o
   4   2   6      483.17      515.65     20.69 o
   5   2   6      711.34      682.10     41.71 o
   6   2   6      794.10      703.92     64.06 o
   7   2   6        8.59        3.80     22.85 o
   8   2   6      503.90      381.57    145.46 o
  -9   3   6      506.26      353.11     66.62 o
  -8   3   6      476.20      473.53     44.42 o
  -7   3   6      453.42      373.65     46.32 o
  -6   3   6     3189.39     3470.01     84.91 o
  -5   3   6     2053.64     1895.62     86.26 o
  -4   3   6        8.06       68.46     22.42 o
  -3   3   6       56.80       55.87     37.35 o
  -2   3   6      926.84      936.79     35.20 o
  -1   3   6      143.83       84.85     24.50 o
   0   3   6      396.34      468.06     39.73 o
   1   3   6     1547.96     1606.06     41.81 o
   2   3   6     5773.05     6170.71    161.89 o
   3   3   6      311.53      288.47     28.85 o
   4   3   6     2321.05     2456.17     65.51 o
   5   3   6     1426.85     1397.15     55.32 o
   6   3   6      723.72      541.12     73.41 o
   7   3   6      473.32      599.62     64.11 o
   8   3   6     1035.94      815.24     76.47 o
  -9   4   6      387.82      464.15     93.27 o
  -8   4   6        5.12      139.36     37.67 o
  -7   4   6      346.24      298.15     37.56 o
  -6   4   6     1425.86     1454.72     62.58 o
  -5   4   6      578.03      597.11     31.57 o
  -4   4   6     1616.50     1590.35    108.84 o
  -3   4   6      853.54      840.63     69.40 o
  -2   4   6     3163.11     3156.81    210.92 o
  -1   4   6      216.98      138.11     22.17 o
   0   4   6      549.62      572.84     33.08 o
   1   4   6      268.77      158.49     60.90 o
   2   4   6        0.61       -6.87     33.55 o
   3   4   6      164.41       76.63     50.53 o
   4   4   6     1407.89     1383.60    112.89 o
   5   4   6     1153.90     1049.95     60.90 o
   6   4   6       91.98      -10.87    107.71 o
   7   4   6      193.41      310.65     61.83 o
  -8   5   6       50.41       51.36     47.75 o
  -7   5   6       28.94      -24.82     55.05 o
  -6   5   6      746.36      568.53     53.39 o
  -5   5   6      445.45      459.80     69.52 o
  -4   5   6      422.71      458.53     21.88 o
  -3   5   6     3865.30     4315.01    113.99 o
  -2   5   6      360.88      460.06     69.96 o
  -1   5   6      382.28      430.19     42.77 o
   0   5   6     1836.22     1904.52    154.64 o
   1   5   6      257.93      234.25     55.44 o
   2   5   6        0.67       48.55     34.93 o
   3   5   6        0.72       13.15     23.60 o
   4   5   6        2.91       -7.90     37.66 o
   5   5   6       58.55      104.57     53.27 o
   6   5   6        9.49      157.02     55.86 o
  -7   6   6       54.95      244.29     84.39 o
  -6   6   6       41.91       42.67     36.53 o
  -5   6   6       38.32      188.19     48.61 o
  -4   6   6       68.28       17.65     52.84 o
  -3   6   6     1563.58     1603.88     65.44 o
  -2   6   6       21.12       -7.07     74.95 o
  -1   6   6      360.24      314.76     36.25 o
   0   6   6      866.53      726.76    115.03 o
   1   6   6      634.47      681.02     66.73 o
   2   6   6      104.17       93.27     69.62 o
   3   6   6      426.14      502.65     51.75 o
   4   6   6      310.14      222.18     69.07 o
   5   6   6      100.59      306.99     42.21 o
  -7   7   6      398.02      438.81     66.17 o
  -6   7   6      619.03      833.86     49.68 o
  -5   7   6       43.10       23.45     24.83 o
  -4   7   6        1.18       10.73     22.12 o
  -3   7   6       21.00      -53.30     73.29 o
  -2   7   6        1.95      -20.64     80.98 o
  -1   7   6      522.05      672.29     50.19 o
   0   7   6      569.84      603.44    119.20 o
   1   7   6      160.62      -32.98    115.48 o
   2   7   6      299.76      293.74     40.67 o
   3   7   6      956.55      979.75     65.58 o
   4   7   6      194.53      184.23     84.78 o
  -5   8   6      482.90      639.02     67.03 o
  -4   8   6      175.73       45.68     39.05 o
  -3   8   6      277.69      388.99    121.00 o
  -2   8   6      434.70      246.45    209.87 o
  -1   8   6       14.44       90.58     44.29 o
   0   8   6       33.98      250.09     48.89 o
   1   8   6       33.53      115.21     43.94 o
   2   8   6       81.18       52.34    238.74 o
   3   8   6      158.14       58.93     76.18 o
  -2   9   6      148.57      228.02     97.01 o
  -1   9   6       50.61        1.25     56.53 o
  -2 -10   7      468.83      635.15     95.50 o
  -1 -10   7      257.63      379.27     61.00 o
   0 -10   7       20.80       61.24    197.65 o
   1 -10   7        9.53      124.49     57.85 o
   2 -10   7      475.10      457.74     64.33 o
   3 -10   7        1.10      151.69     41.72 o
   4 -10   7      641.41      572.47     86.25 o
  -4  -9   7      667.29      693.76     83.43 o
  -3  -9   7      217.02      251.14    108.92 o
  -2  -9   7     1193.43     1369.61    114.79 o
  -1  -9   7      811.72      986.71    103.80 o
   0  -9   7      280.68      286.37     86.34 o
   1  -9   7      733.51      724.35     77.73 o
   2  -9   7     1436.35     1547.42     89.75 o
   3  -9   7      257.47      164.11     34.08 o
   4  -9   7       52.32       97.70     56.42 o
   5  -9   7     1096.02      950.05     87.83 o
   6  -9   7      165.87      395.06     96.26 o
  -5  -8   7      391.42      357.47     49.36 o
  -4  -8   7      204.85      292.55    119.56 o
  -3  -8   7      126.91      220.83     55.78 o
  -2  -8   7     1648.60     1650.37     71.57 o
  -1  -8   7     1816.22     1871.10    109.65 o
   0  -8   7     1054.15      894.42     92.16 o
   1  -8   7     1312.03     1577.39     84.76 o
   2  -8   7     1776.88     1793.03    129.49 o
   3  -8   7      436.58      349.42     69.13 o
   4  -8   7      123.16      128.39     39.87 o
   5  -8   7     1458.97     1609.02     59.26 o
   6  -8   7       11.51      133.75     39.75 o
   7  -8   7        0.41       37.58     40.47 o
  -6  -7   7      780.31      834.89    139.21 o
  -5  -7   7      867.71      715.85     43.58 o
  -4  -7   7        0.49       56.15     45.69 o
  -3  -7   7        0.92      -62.18     53.30 o
  -2  -7   7     1137.51     1104.98    108.06 o
  -1  -7   7       50.80       74.56     84.39 o
   0  -7   7      112.86       96.15     42.31 o
   1  -7   7      302.40      314.18     57.74 o
   2  -7   7     2109.30     2059.87     59.95 o
   3  -7   7      544.49      465.45     36.22 o
   4  -7   7      249.84      258.99     39.67 o
   5  -7   7     2017.46     2079.79     60.74 o
   6  -7   7      460.92      517.47     82.07 o
   7  -7   7      343.29      516.15     49.42 o
   8  -7   7      317.05      359.77    107.71 o
  -7  -6   7       36.60       15.80     52.40 o
  -6  -6   7     1090.98     1063.10     84.11 o
  -5  -6   7       50.48       41.80     38.58 o
  -4  -6   7       59.37       35.72     20.19 o
  -3  -6   7      386.83      418.67     35.60 o
  -2  -6   7     1151.50     1165.77     83.71 o
  -1  -6   7      138.40      222.52     30.13 o
   0  -6   7      368.67      377.73     42.65 o
   1  -6   7     1349.49     1335.21     48.64 o
   2  -6   7      684.83      603.23     29.51 o
   3  -6   7      223.85      241.42     38.60 o
   4  -6   7     1812.57     1839.55     48.38 o
   5  -6   7      760.48      914.60     42.65 o
   6  -6   7      751.67      787.76    119.50 o
   7  -6   7      464.19      568.27     52.29 o
   8  -6   7      798.84      735.03    161.24 o
  -8  -5   7        2.72      117.05     27.38 o
  -7  -5   7       16.60       12.82     59.27 o
  -6  -5   7      502.30      478.31     40.63 o
  -5  -5   7      411.40      412.55     31.95 o
  -4  -5   7      296.63      300.39     19.05 o
  -3  -5   7     1931.03     1898.01     65.36 o
  -2  -5   7     1474.35     1482.36    122.70 o
  -1  -5   7      576.51      522.24     69.32 o
   0  -5   7     3162.18     3071.68     57.25 o
   1  -5   7     1418.51     1453.30     42.38 o
   2  -5   7     1359.33     1349.81     36.39 o
   3  -5   7      181.09      166.77     26.93 o
   4  -5   7      258.33      262.35     39.56 o
   5  -5   7      123.55      160.95     45.63 o
   6  -5   7        3.73        4.19     30.94 o
   7  -5   7      983.64      961.36     52.17 o
   8  -5   7     1024.24      911.95     55.05 o
  -8  -4   7        5.33      105.64     34.66 o
  -7  -4   7      318.46      418.81     66.26 o
  -6  -4   7      144.42      157.15     34.10 o
  -5  -4   7      131.76      128.23     22.49 o
  -4  -4   7      545.58      541.03     38.94 o
  -3  -4   7     1724.32     1694.86     56.88 o
  -2  -4   7      122.15       33.19     24.36 o
  -1  -4   7     3971.78     4295.64    123.76 o
   0  -4   7     1655.61     1359.56     68.47 o
   1  -4   7     2035.10     1929.75     50.65 o
   2  -4   7      300.60      313.36     48.66 o
   3  -4   7     1080.15     1143.11     47.01 o
   4  -4   7      878.32      971.87     50.33 o
   5  -4   7        4.57       40.84     25.35 o
   6  -4   7      187.85      170.52     16.77 o
   7  -4   7      391.36      416.87     66.99 o
   8  -4   7        3.39      100.61     97.72 o
   9  -4   7      113.39      -23.98     84.39 o
  -8  -3   7      185.64       93.97     31.05 o
  -7  -3   7     1315.05     1199.74     42.49 o
  -6  -3   7      138.81      136.71     23.27 o
  -5  -3   7        1.03       24.23     17.34 o
  -4  -3   7      133.71       65.65     12.36 o
  -3  -3   7      174.42      103.90     26.39 o
  -2  -3   7       30.18        9.67     23.34 o
  -1  -3   7      245.09      320.91     19.53 o
   0  -3   7     4100.06     4201.68     74.77 o
   1  -3   7     3797.37     3870.71     91.96 o
   2  -3   7     8587.05     9269.10    137.00 o
   3  -3   7     3589.56     3370.45     77.33 o
   4  -3   7      194.39      198.00     16.50 o
   5  -3   7        7.51       24.84     16.52 o
   6  -3   7      585.01      646.43     65.39 o
   7  -3   7      391.12      457.07     62.95 o
   8  -3   7       30.80      -33.58     56.63 o
   9  -3   7       53.61      187.02     44.24 o
  -9  -2   7      145.62      340.85     57.17 o
  -8  -2   7     1468.41     1338.27    142.06 o
  -7  -2   7     1013.46     1116.92     37.00 o
  -6  -2   7     1692.66     1739.81     41.91 o
  -5  -2   7       17.63       35.52     19.69 o
  -4  -2   7     2032.69     1944.58     72.87 o
  -3  -2   7     1187.27     1200.79     58.17 o
  -2  -2   7     1517.05     1427.60     40.95 o
  -1  -2   7      458.75      433.29     35.33 o
   0  -2   7      787.90      847.31     31.10 o
   1  -2   7       23.26      -25.96     17.31 o
   2  -2   7     3378.22     3552.63     67.31 o
   3  -2   7     2707.02     2550.40     71.83 o
   4  -2   7     2988.53     2904.15     83.50 o
   5  -2   7     1213.37     1211.97     65.72 o
   6  -2   7     1536.23     1521.68     91.68 o
   7  -2   7      243.34      281.99     39.97 o
   8  -2   7        4.17       26.17     31.91 o
   9  -2   7       31.36       26.77     88.49 o
  -9  -1   7       21.34      202.09     79.95 o
  -8  -1   7      820.30      842.74     54.71 o
  -7  -1   7     1090.99     1207.63     29.33 o
  -6  -1   7     1369.75     1452.39     61.08 o
  -5  -1   7     3993.70     3715.66     85.41 o
  -4  -1   7     5489.15     5639.60    101.46 o
  -3  -1   7      252.68      208.13     36.80 o
  -2  -1   7      647.49      518.58     17.68 o
  -1  -1   7       12.45      -27.32     18.22 o
   0  -1   7     2243.67     2126.75    131.42 o
   1  -1   7        1.54       13.75     48.78 o
   2  -1   7        2.46       21.40     25.59 o
   3  -1   7     2101.59     2246.00     52.89 o
   4  -1   7      247.14      212.67     27.65 o
   5  -1   7      743.44      692.24     26.65 o
   6  -1   7      635.82      480.18     19.04 o
   7  -1   7      117.80      220.06     94.24 o
   8  -1   7      143.29       93.27     62.18 o
   9  -1   7      320.27      507.31     91.05 o
  -9   0   7        4.47      -73.29     48.86 o
  -8   0   7      600.61      570.26     49.22 o
  -7   0   7        1.42       32.38     17.93 o
  -6   0   7      248.38      238.43     25.99 o
  -5   0   7     1113.70      927.83     41.55 o
  -4   0   7     2210.79     2318.23     38.75 o
  -3   0   7      629.84      567.42     36.20 o
  -2   0   7      329.33      285.32     17.29 o
  -1   0   7    16339.00    17074.52    242.87 o
   0   0   7      799.02     1103.90     49.64 o
   1   0   7       85.69       95.95     38.60 o
   2   0   7        4.29       71.12     17.56 o
   3   0   7        4.51        6.44     23.84 o
   4   0   7       17.76       73.17     28.95 o
   5   0   7      288.78      209.66     25.00 o
   6   0   7      861.94      877.16     52.18 o
   7   0   7      501.84      557.28     38.86 o
   8   0   7      136.07      246.96     77.73 o
   9   0   7      283.03      470.04     67.77 o
  -9   1   7      186.03      309.70    119.92 o
  -8   1   7      200.09      202.85     26.34 o
  -7   1   7        0.66       52.78     28.03 o
  -6   1   7        4.30       21.24     13.84 o
  -5   1   7     1127.94     1086.47     29.04 o
  -4   1   7        1.69       17.32     21.55 o
  -3   1   7     1547.08     1641.22     52.80 o
  -2   1   7     2148.84     2097.66     46.31 o
  -1   1   7     3811.22     3967.79    141.74 o
   0   1   7      847.17     1030.57     22.31 o
   1   1   7     2947.87     2938.09    135.24 o
   2   1   7     4639.71     4714.24    121.17 o
   3   1   7     1110.81     1050.77     26.73 o
   4   1   7       13.13       23.13     25.00 o
   5   1   7      626.63      573.85     32.63 o
   6   1   7       57.73      113.66     40.68 o
   7   1   7      185.38      195.52     34.57 o
   8   1   7      529.37      557.57     37.74 o
  -9   2   7      921.67      958.50     57.47 o
  -8   2   7      426.58      396.25     56.76 o
  -7   2   7      367.13      426.01     64.64 o
  -6   2   7      494.36      492.62     24.61 o
  -5   2   7      524.02      697.62     60.35 o
  -4   2   7       44.33       23.29     22.77 o
  -3   2   7      680.99      732.33     37.81 o
  -2   2   7     1235.07     1194.82     39.76 o
  -1   2   7     1227.02     1126.39     45.57 o
   0   2   7     1756.47     1779.04     56.78 o
   1   2   7     4933.18     5000.44     82.97 o
   2   2   7      734.90      747.36     43.19 o
   3   2   7      154.89      141.37     28.19 o
   4   2   7      821.60      715.73     37.27 o
   5   2   7     1584.27     1500.05     79.83 o
   6   2   7       25.56       89.39     37.92 o
   7   2   7       15.38       76.00     46.18 o
   8   2   7      521.70      563.15     78.74 o
  -9   3   7      771.53      872.12     57.83 o
  -8   3   7      344.96      309.41     52.19 o
  -7   3   7      321.03      326.01     34.04 o
  -6   3   7     1193.51     1226.34     43.63 o
  -5   3   7     3964.49     3860.48    107.11 o
  -4   3   7      253.47      322.98     49.04 o
  -3   3   7     1409.00     1360.24     44.03 o
  -2   3   7      932.91      839.35     34.08 o
  -1   3   7        3.13       35.17     33.52 o
   0   3   7      421.45      435.23     60.18 o
   1   3   7      772.82      668.56     70.19 o
   2   3   7      489.42      515.47     37.58 o
   3   3   7       52.69      110.64     20.80 o
   4   3   7     2032.61     1938.66     72.49 o
   5   3   7      926.18      971.45     71.18 o
   6   3   7      801.71      636.06     45.84 o
   7   3   7      250.88      236.66     31.21 o
  -8   4   7       29.23     -106.60     71.07 o
  -7   4   7      261.83      165.33     32.93 o
  -6   4   7     1030.34     1044.31     48.09 o
  -5   4   7     1093.57     1066.50     35.98 o
  -4   4   7      251.35      242.39     22.40 o
  -3   4   7     4506.96     4911.44     97.65 o
  -2   4   7     2542.66     2620.77    130.09 o
  -1   4   7      399.16      290.07     42.31 o
   0   4   7     1382.13     1447.53     44.56 o
   1   4   7      504.08      437.85     54.15 o
   2   4   7     3297.13     3100.23     82.77 o
   3   4   7       45.61      -25.64     33.43 o
   4   4   7     1270.96     1276.48     81.92 o
   5   4   7       54.74      134.90     50.47 o
   6   4   7      174.68      216.52     51.56 o
   7   4   7      783.28      693.51    295.37 o
  -8   5   7       36.55       26.07     45.53 o
  -7   5   7       80.62      -46.90     37.32 o
  -6   5   7      129.70      228.51     47.69 o
  -5   5   7      203.09      199.37     71.83 o
  -4   5   7      577.44      594.32     64.59 o
  -3   5   7     1135.92     1222.69    142.09 o
  -2   5   7     2848.22     2821.81    236.92 o
  -1   5   7      495.35      513.25     95.33 o
   0   5   7     1613.05     1398.21     48.08 o
   1   5   7     1199.38     1156.40     69.04 o
   2   5   7      122.47      137.19     64.75 o
   3   5   7      466.17      384.27     53.53 o
   4   5   7      432.48      442.00     92.65 o
   5   5   7       50.71       44.56     74.37 o
   6   5   7      196.05      277.40    155.46 o
  -7   6   7      515.40      520.15     73.29 o
  -6   6   7      316.90      226.06    209.87 o
  -5   6   7      111.68       48.86     73.29 o
  -4   6   7      157.18      153.28     58.09 o
  -3   6   7      448.32      568.58     54.90 o
  -2   6   7      192.56      166.56     73.28 o
  -1   6   7       90.06       77.63    127.18 o
   0   6   7     1131.68     1264.29     68.94 o
   1   6   7      193.11      191.44     55.59 o
   2   6   7      389.76      440.39     41.27 o
   3   6   7      141.15      134.91     72.44 o
   4   6   7      304.67      406.43     98.74 o
   5   6   7      318.49      437.67    111.04 o
  -6   7   7       60.06      164.40     57.59 o
  -5   7   7        6.52      146.43     52.19 o
  -4   7   7     1038.91      956.88    136.55 o
  -3   7   7       24.56      -36.32     59.86 o
  -2   7   7      183.40      204.13     39.92 o
  -1   7   7       49.79      151.05     47.98 o
   0   7   7      115.61      219.12     43.79 o
   1   7   7       40.95       88.25     61.63 o
   2   7   7      136.07      202.26     87.72 o
   3   7   7      856.51      854.79     62.83 o
   4   7   7       70.59      105.52     50.18 o
  -4   8   7     1040.13     1053.22     96.44 o
  -3   8   7      465.09      280.60     83.28 o
  -2   8   7       84.81      115.48     51.82 o
  -1   8   7      678.01      543.54    107.44 o
   0   8   7      111.11       42.63     91.18 o
   1   8   7       81.42       58.98     45.34 o
   2   8   7      139.04       90.68     45.18 o
  -2 -10   8      486.22      607.92     57.45 o
  -1 -10   8      843.88      714.05     66.73 o
   0 -10   8      180.12      190.99     61.24 o
   1 -10   8        6.32      -27.38     36.57 o
   2 -10   8      129.26      189.71     38.79 o
   3 -10   8      249.00      319.07     58.27 o
   4 -10   8       42.80       63.23     36.89 o
  -4  -9   8      202.93      348.08     58.98 o
  -3  -9   8       94.56      152.79     40.67 o
  -2  -9   8      663.75      536.65     75.51 o
  -1  -9   8      724.71      734.58    117.13 o
   0  -9   8      798.88      884.73    183.22 o
   1  -9   8      608.84      632.82     87.91 o
   2  -9   8      835.04      818.64     54.11 o
   3  -9   8      157.73       45.10     88.83 o
   4  -9   8       11.32      108.71    111.47 o
   5  -9   8      200.04      170.81     28.07 o
   6  -9   8      251.11      134.06     49.97 o
  -5  -8   8      319.19      358.25     63.50 o
  -4  -8   8        3.17      -17.27     40.07 o
  -3  -8   8      264.61      389.26     50.63 o
  -2  -8   8     1057.39      949.91    144.61 o
  -1  -8   8      731.38      847.31     74.09 o
   0  -8   8      432.62      404.71     94.38 o
   1  -8   8     2494.67     2534.76     85.72 o
   2  -8   8     1793.50     1786.20     61.74 o
   3  -8   8      132.25      217.71     48.17 o
   4  -8   8      892.10      923.41    113.48 o
   5  -8   8      404.37      342.74     33.94 o
   6  -8   8       93.65      116.42     27.63 o
   7  -8   8       29.83       48.91     32.90 o
  -6  -7   8      863.93      929.17     60.40 o
  -5  -7   8     1146.19     1165.41     92.64 o
  -4  -7   8      265.06      358.01    102.39 o
  -3  -7   8      512.22      393.65     40.14 o
  -2  -7   8      757.65      525.88    111.91 o
  -1  -7   8       59.79      181.82     77.54 o
   0  -7   8       39.19      146.35     65.51 o
   1  -7   8     3165.87     3458.13     95.56 o
   2  -7   8      152.02      142.12     42.93 o
   3  -7   8      368.79      496.80     68.73 o
   4  -7   8     2877.76     2963.01    113.26 o
   5  -7   8     1100.51     1291.77    112.89 o
   6  -7   8       10.43      -45.54     30.36 o
   7  -7   8      191.43      427.90     52.17 o
  -7  -6   8      215.92      140.92     54.68 o
  -6  -6   8     1203.57     1139.31     55.78 o
  -5  -6   8      849.47      864.53     56.68 o
  -4  -6   8        1.05      -23.93     29.26 o
  -3  -6   8     1238.69     1144.70     60.09 o
  -2  -6   8      389.87      402.08     29.89 o
  -1  -6   8      160.56      106.84     31.46 o
   0  -6   8      299.64      304.67     94.84 o
   1  -6   8     1312.73     1133.31     40.19 o
   2  -6   8      164.09      176.07     43.59 o
   3  -6   8       29.56       44.34     35.90 o
   4  -6   8     1013.90     1157.56     76.93 o
   5  -6   8     1291.00     1406.70    110.27 o
   6  -6   8      377.54      424.21     54.97 o
   7  -6   8      969.75     1080.80     82.53 o
   8  -6   8      367.59      201.24     42.00 o
  -7  -5   8       20.76       62.18     26.66 o
  -6  -5   8      255.59      326.33     52.15 o
  -5  -5   8        1.18       -3.98     16.37 o
  -4  -5   8      388.37      436.99     57.11 o
  -3  -5   8     2531.79     2507.74    102.96 o
  -2  -5   8     2760.94     2611.64    103.95 o
  -1  -5   8      137.99       77.00     21.09 o
   0  -5   8      559.86      570.54     71.16 o
   1  -5   8     1186.31     1005.59     30.93 o
   2  -5   8     1810.09     1741.98    107.70 o
   3  -5   8      164.69      136.66     28.85 o
   4  -5   8      555.00      532.00     38.96 o
   5  -5   8       82.48       80.87     43.27 o
   6  -5   8      720.91      668.98     93.92 o
   7  -5   8      244.28      382.82     56.21 o
   8  -5   8      357.21      305.27     44.42 o
  -8  -4   8      116.18      271.63    104.85 o
  -7  -4   8      204.92      279.59     48.08 o
  -6  -4   8      284.79      384.90     51.90 o
  -5  -4   8       82.12      156.62     17.91 o
  -4  -4   8       63.36       39.12     17.47 o
  -3  -4   8      420.07      432.77     25.01 o
  -2  -4   8     1181.74     1031.56     78.29 o
  -1  -4   8      534.12      419.24     28.21 o
   0  -4   8     2513.75     2214.06     70.20 o
   1  -4   8      448.92      369.96     38.73 o
   2  -4   8     1614.32     1592.77     47.12 o
   3  -4   8      848.24      652.37     33.92 o
   4  -4   8      623.86      680.00     47.07 o
   5  -4   8      244.44      168.94     44.03 o
   6  -4   8      393.65      261.82     33.66 o
   7  -4   8      309.72      304.42     32.10 o
   8  -4   8      370.30      421.31    104.32 o
  -8  -3   8      173.85        6.97    107.71 o
  -7  -3   8      501.69      474.51     74.77 o
  -6  -3   8      128.23      141.96     35.73 o
  -5  -3   8      301.45      334.27     29.17 o
  -4  -3   8      624.00      661.65     31.25 o
  -3  -3   8       19.28       21.94     24.33 o
  -2  -3   8       82.60       56.38     11.42 o
  -1  -3   8     1268.84     1167.15     60.51 o
   0  -3   8      289.30      337.89     28.19 o
   1  -3   8      106.93       97.63     27.89 o
   2  -3   8      273.62      233.47     25.99 o
   3  -3   8     2564.80     2587.62     89.72 o
   4  -3   8     1972.90     1853.41     40.32 o
   5  -3   8     1012.38      977.49     57.98 o
   6  -3   8      831.46      896.99     49.28 o
   7  -3   8      420.50      445.10    132.14 o
   8  -3   8        1.94      110.64     74.05 o
   9  -3   8      373.04      696.86     85.96 o
  -9  -2   8        2.57      148.56     50.69 o
  -8  -2   8      428.35      157.68     64.40 o
  -7  -2   8      410.20      575.62     72.34 o
  -6  -2   8      388.04      370.08     28.97 o
  -5  -2   8     2381.72     2297.79     74.69 o
  -4  -2   8     2113.82     2151.68     84.04 o
  -3  -2   8      586.34      626.27     48.33 o
  -2  -2   8       79.42       94.26     26.25 o
  -1  -2   8     2963.95     3202.67     48.06 o
   0  -2   8      830.93      760.65     41.03 o
   1  -2   8       14.04      -11.45     17.31 o
   2  -2   8     1754.60     1605.76     45.54 o
   3  -2   8     2012.78     1841.32     56.21 o
   4  -2   8      138.63      151.16     15.81 o
   5  -2   8      636.55      632.30     46.92 o
   6  -2   8     2296.17     2331.14     51.37 o
   7  -2   8      988.54      943.11     43.86 o
   8  -2   8      128.85      149.58     56.74 o
   9  -2   8      479.41      438.56     49.43 o
  -9  -1   8       20.27       47.36     33.67 o
  -8  -1   8      948.90      952.03     47.94 o
  -7  -1   8      400.31      374.59     37.93 o
  -6  -1   8      186.10      144.00     32.62 o
  -5  -1   8      759.49      735.39     75.33 o
  -4  -1   8     3541.07     3560.05    109.59 o
  -3  -1   8     1429.60     1399.02     34.94 o
  -2  -1   8     4942.34     4964.31    122.39 o
  -1  -1   8     9250.21     9312.80    140.56 o
   0  -1   8       99.22      125.38     35.21 o
   1  -1   8      197.21      246.92     22.47 o
   2  -1   8     3239.47     3328.71    117.29 o
   3  -1   8      228.79      199.99     24.50 o
   4  -1   8       28.91       75.05     21.09 o
   5  -1   8       91.65      183.20     33.20 o
   6  -1   8     2328.13     2222.16     88.59 o
   7  -1   8        4.32       35.83     64.45 o
   8  -1   8       36.36       84.28     43.94 o
  -9   0   8      226.51      233.59     75.51 o
  -8   0   8      936.11      997.56     59.13 o
  -7   0   8       44.83       27.28     37.82 o
  -6   0   8       74.02      170.90     24.61 o
  -5   0   8      293.34      318.05     25.83 o
  -4   0   8     1922.43     1752.51     41.59 o
  -3   0   8       13.61       12.04     27.12 o
  -2   0   8     3592.42     3587.55     54.38 o
  -1   0   8     1615.54     1491.14     53.98 o
   0   0   8     1952.42     1862.70     69.27 o
   1   0   8      936.73      815.85     46.50 o
   2   0   8     2829.64     2632.14    138.02 o
   3   0   8      258.73      207.31     27.24 o
   4   0   8      221.54      319.68     40.85 o
   5   0   8      432.44      355.45     31.97 o
   6   0   8       97.81      113.50     17.72 o
   7   0   8      149.65      174.00     29.57 o
   8   0   8      284.13      303.42     27.15 o
  -9   1   8      668.98      727.64    118.81 o
  -8   1   8     1509.15     1604.53    157.68 o
  -7   1   8       22.76       79.28     73.29 o
  -6   1   8       17.91       25.74     33.02 o
  -5   1   8      954.79      838.45     66.67 o
  -4   1   8       25.53       53.24     19.28 o
  -3   1   8      307.62      290.78     14.98 o
  -2   1   8      150.86      276.46     36.24 o
  -1   1   8     3016.21     3035.89     62.17 o
   0   1   8      520.83      534.28     28.03 o
   1   1   8     1363.45     1138.64     35.85 o
   2   1   8     2404.29     2251.82     74.61 o
   3   1   8      823.44      724.12     62.74 o
   4   1   8      353.27      422.65     43.38 o
   5   1   8      632.85      615.70     44.36 o
   6   1   8      189.19      266.99     69.96 o
   7   1   8      212.45      239.42     67.63 o
   8   1   8        8.81       28.55     66.62 o
  -9   2   8      363.67      531.62    234.30 o
  -8   2   8      342.81      226.51     41.62 o
  -7   2   8      571.71      515.80     80.75 o
  -6   2   8      300.34      385.43     56.09 o
  -5   2   8     5906.59     6349.61    179.41 o
  -4   2   8      850.61      688.79     60.15 o
  -3   2   8      201.70      182.19     31.46 o
  -2   2   8     1031.16      907.92     47.34 o
  -1   2   8       21.10      -16.80     23.08 o
   0   2   8       30.65      102.45     29.67 o
   1   2   8      318.19      243.82     34.50 o
   2   2   8     1611.85     1739.93     90.51 o
   3   2   8     2481.03     2352.57     75.81 o
   4   2   8      212.70      157.84     17.05 o
   5   2   8      338.83      432.86     50.71 o
   6   2   8        6.54      -54.57     51.29 o
   7   2   8      268.40      304.20     39.62 o
   8   2   8        7.77      -40.46     60.84 o
  -8   3   8      194.32      176.94     40.26 o
  -7   3   8     1152.54     1081.46     66.46 o
  -6   3   8     1279.18     1505.18    103.44 o
  -5   3   8      985.44      906.75     34.13 o
  -4   3   8     1163.93     1287.98    130.46 o
  -3   3   8     2701.85     2793.58     70.82 o
  -2   3   8      944.49      877.36     52.64 o
  -1   3   8      751.97      758.05     48.78 o
   0   3   8      254.53      316.60     29.44 o
   1   3   8      446.47      435.01     38.89 o
   2   3   8      139.08      140.72     48.67 o
   3   3   8        5.88       73.35     36.26 o
   4   3   8     2208.59     1973.24     72.50 o
   5   3   8       21.87       79.35     18.06 o
   6   3   8      255.05      279.13     55.01 o
   7   3   8      405.04      388.64     53.30 o
  -8   4   8        1.48       24.43     53.30 o
  -7   4   8      228.75      180.92     77.72 o
  -6   4   8       47.08      148.76     76.94 o
  -5   4   8     1020.73     1036.98     70.58 o
  -4   4   8     3999.33     4082.75    161.96 o
  -3   4   8      531.59      487.76     30.85 o
  -2   4   8      505.08      406.34     42.33 o
  -1   4   8      271.67      261.04     50.09 o
   0   4   8     3992.63     4481.10    136.55 o
   1   4   8      394.87      393.18     33.36 o
   2   4   8      258.05      254.64     38.79 o
   3   4   8      157.12      218.21     55.13 o
   4   4   8      860.23      822.51     65.15 o
   5   4   8      265.90      342.02     65.74 o
   6   4   8      130.18       56.79     69.96 o
  -7   5   8      347.50      667.42    116.59 o
  -6   5   8      226.86      269.30    115.82 o
  -5   5   8       20.46       99.94     71.07 o
  -4   5   8      703.74      591.50     34.94 o
  -3   5   8      399.17      483.46     45.32 o
  -2   5   8     1956.63     2147.93    112.45 o
  -1   5   8     1488.67     1586.27     64.53 o
   0   5   8     4264.29     4535.50    129.51 o
   1   5   8      933.06      789.54     62.30 o
   2   5   8      629.39      550.35     65.71 o
   3   5   8      612.63      475.18     46.85 o
   4   5   8      112.67      184.33     78.21 o
   5   5   8      279.81      253.27     51.93 o
  -7   6   8     1151.64     1237.85     84.62 o
  -6   6   8      227.54      502.63    110.10 o
  -5   6   8       13.81      -65.12     89.94 o
  -4   6   8      431.35      495.72     52.46 o
  -3   6   8     1469.58     1281.87    183.10 o
  -2   6   8       50.93      113.14    105.49 o
  -1   6   8       12.89      102.53     78.61 o
   0   6   8      567.67      576.72    109.04 o
   1   6   8       71.55       61.43     87.24 o
   2   6   8      182.01      190.20     32.99 o
   3   6   8     1531.90     1498.79    162.33 o
   4   6   8      429.18      382.83     40.15 o
  -5   7   8       47.29      149.92     85.50 o
  -4   7   8      510.99      560.65    120.63 o
  -3   7   8       57.26       27.57     41.05 o
  -2   7   8      329.95      369.67    163.56 o
  -1   7   8      277.45      317.43     44.29 o
   0   7   8      367.33      547.56    137.96 o
   1   7   8        2.57       97.08     61.07 o
   2   7   8      165.87       68.41     48.05 o
   3   7   8      383.99      342.30     59.22 o
  -3   8   8       91.51      223.30     92.89 o
  -2   8   8      527.89      463.59    141.72 o
  -1   8   8      398.27      450.21     84.65 o
   0   8   8       85.78      -48.70     73.84 o
   1   8   8       36.82      123.58     55.73 o
  -2 -10   9      416.56      364.21     79.95 o
  -1 -10   9     1334.05     1238.01     95.18 o
   0 -10   9       73.14       97.81    196.54 o
   1 -10   9      489.07      215.50     61.00 o
   2 -10   9      532.66      426.12    162.73 o
   3 -10   9       57.28       17.92     65.51 o
   4 -10   9       14.07       80.62     57.42 o
  -4  -9   9       52.74      -55.38     36.92 o
  -3  -9   9       13.46       50.35     50.95 o
  -2  -9   9      506.87      664.28     64.85 o
  -1  -9   9     1938.11     2048.68     94.83 o
   0  -9   9        4.64      -27.76     50.69 o
   1  -9   9      590.57      668.79    113.67 o
   2  -9   9     1606.00     1613.75    170.83 o
   3  -9   9      162.40      202.67     42.65 o
   4  -9   9      417.48      491.09    107.24 o
   5  -9   9      481.34      585.12     82.43 o
  -5  -8   9      746.26      868.38    224.30 o
  -4  -8   9        0.58       47.93     53.53 o
  -3  -8   9        1.45      232.08     53.39 o
  -2  -8   9      367.13      377.23     43.00 o
  -1  -8   9      181.20      165.42     51.68 o
   0  -8   9       64.80      162.65     55.61 o
   1  -8   9      801.50      960.60     46.21 o
   2  -8   9     1571.08     1664.14     58.75 o
   3  -8   9      601.19      708.50    102.58 o
   4  -8   9      436.69      388.27     47.55 o
   5  -8   9      361.56      375.21     70.52 o
   6  -8   9      345.46      387.37     76.20 o
  -6  -7   9      825.65      589.86     49.41 o
  -5  -7   9      679.97      599.16     71.30 o
  -4  -7   9      497.99      534.60     59.96 o
  -3  -7   9     1127.08     1338.32    109.71 o
  -2  -7   9      774.67      836.17     64.12 o
  -1  -7   9      105.46      235.41     48.86 o
   0  -7   9      137.77      113.95     51.98 o
   1  -7   9       21.88       53.87     53.53 o
   2  -7   9      432.03      468.49     41.90 o
   3  -7   9       24.35       23.34     46.32 o
   4  -7   9      703.02      742.53     73.99 o
   5  -7   9      426.08      240.55     97.72 o
   6  -7   9      983.93      956.55     65.29 o
   7  -7   9      791.27     1008.09    119.91 o
  -7  -6   9      299.64      390.81     45.55 o
  -6  -6   9      446.47      396.67     56.02 o
  -5  -6   9      621.69      745.72     41.04 o
  -4  -6   9     1833.10     2073.20    106.48 o
  -3  -6   9     1152.74     1072.38     71.26 o
  -2  -6   9      631.96      597.79     52.25 o
  -1  -6   9      622.85      650.99     25.07 o
   0  -6   9     1265.25     1430.71    156.63 o
   1  -6   9       83.31       85.76     21.80 o
   2  -6   9        5.31      -35.04     42.20 o
   3  -6   9      807.67      838.68     47.82 o
   4  -6   9      803.70      848.86     56.42 o
   5  -6   9       34.96        9.64     55.31 o
   6  -6   9       17.15       17.36     23.08 o
   7  -6   9      527.07      421.75     84.85 o
   8  -6   9      245.57      253.24     49.22 o
  -7  -5   9       29.24      102.16     51.08 o
  -6  -5   9       27.35      -68.31     47.24 o
  -5  -5   9       52.94       40.16     24.87 o
  -4  -5   9      233.42      259.25     43.80 o
  -3  -5   9      709.11      630.12     36.17 o
  -2  -5   9      501.30      448.33     49.79 o
  -1  -5   9     4373.44     4583.98    197.08 o
   0  -5   9     6885.94     6953.30    169.12 o
   1  -5   9      937.96      903.40     63.97 o
   2  -5   9        1.41       -2.96     52.52 o
   3  -5   9      980.22      908.77     37.05 o
   4  -5   9      236.32      209.56     51.83 o
   5  -5   9       13.17      -19.48     49.51 o
   6  -5   9        0.70      -15.51     31.09 o
   7  -5   9      928.14      955.56    147.76 o
   8  -5   9       64.82      188.40     41.62 o
  -8  -4   9       38.60     -113.71     75.81 o
  -7  -4   9      536.21      649.76     85.02 o
  -6  -4   9       24.79       38.38     30.93 o
  -5  -4   9        0.83       -9.61     27.69 o
  -4  -4   9      649.12      606.07     30.66 o
  -3  -4   9     2006.51     1894.73     87.54 o
  -2  -4   9       21.73      -16.27     18.14 o
  -1  -4   9      503.32      473.37     53.11 o
   0  -4   9     1958.30     1841.19    132.71 o
   1  -4   9     2987.05     2768.78    150.37 o
   2  -4   9      797.90      662.76     51.29 o
   3  -4   9     4145.28     4181.58    204.83 o
   4  -4   9     1293.36     1157.39     51.31 o
   5  -4   9       16.34       20.66     54.17 o
   6  -4   9     1029.26      912.06    114.12 o
   7  -4   9      522.20      560.59     97.14 o
   8  -4   9        9.07      -22.44     22.86 o
  -8  -3   9      457.61      366.09    124.37 o
  -7  -3   9     2170.57     2441.88    218.52 o
  -6  -3   9      214.97      171.31     39.52 o
  -5  -3   9       59.46       82.34     36.44 o
  -4  -3   9      341.58      331.14     18.80 o
  -3  -3   9     1087.89     1015.67     34.21 o
  -2  -3   9     1792.87     1953.56     84.30 o
  -1  -3   9      345.61      300.32     36.49 o
   0  -3   9     3146.00     3189.77    184.10 o
   1  -3   9       42.73       31.29     43.97 o
   2  -3   9     3247.59     3038.83    150.98 o
   3  -3   9     2227.45     2074.80    121.33 o
   4  -3   9     1710.54     1740.83    118.28 o
   5  -3   9       35.99       42.87     14.99 o
   6  -3   9     1637.87     1734.41    102.96 o
   7  -3   9      652.10      634.64     39.16 o
   8  -3   9        5.61       -5.92     50.60 o
  -8  -2   9       69.03       42.49     38.80 o
  -7  -2   9      835.54      706.51     35.58 o
  -6  -2   9      159.77      213.56     50.01 o
  -5  -2   9      375.03      479.53     41.07 o
  -4  -2   9     2849.60     2869.55    136.23 o
  -3  -2   9      343.51      422.96     45.78 o
  -2  -2   9      687.71      584.84     51.53 o
  -1  -2   9     1245.59     1252.77     44.88 o
   0  -2   9      782.10      616.52     52.00 o
   1  -2   9      238.81      160.82     22.95 o
   2  -2   9       16.31       39.84     33.66 o
   3  -2   9     1961.65     2059.33     64.11 o
   4  -2   9     1342.96     1271.85     34.28 o
   5  -2   9      694.07      661.90     37.54 o
   6  -2   9     1295.61     1173.86     75.17 o
   7  -2   9       35.71      131.93     33.34 o
   8  -2   9      172.10      266.82     91.00 o
  -9  -1   9        4.20       99.94     82.17 o
  -8  -1   9      385.82      392.29     98.83 o
  -7  -1   9      241.25      186.57     69.56 o
  -6  -1   9        0.70       21.27     18.36 o
  -5  -1   9     2833.05     2993.56    106.74 o
  -4  -1   9     1417.63     1238.52     74.99 o
  -3  -1   9      823.29      792.26     55.87 o
  -2  -1   9     1151.75     1124.92     23.23 o
  -1  -1   9      824.47      711.28     34.85 o
   0  -1   9     3849.46     3896.62     76.79 o
   1  -1   9      115.19       82.17     32.42 o
   2  -1   9     1759.33     1813.46     57.14 o
   3  -1   9      545.98      501.16     54.74 o
   4  -1   9       51.91       88.51     27.97 o
   5  -1   9      559.67      441.62     42.87 o
   6  -1   9      151.22      127.13     30.70 o
   7  -1   9      715.30      518.35     61.07 o
   8  -1   9      258.58      370.44    107.73 o
  -9   0   9      524.64      386.42     57.74 o
  -8   0   9      326.27      425.31     43.70 o
  -7   0   9      230.46      222.39     53.30 o
  -6   0   9       16.70       42.75     24.04 o
  -5   0   9     1436.88     1376.33     79.78 o
  -4   0   9     1028.09     1119.24     64.39 o
  -3   0   9        9.05       -4.98     19.45 o
  -2   0   9     6764.11     6952.50    182.13 o
  -1   0   9      657.04      604.58     34.02 o
   0   0   9      688.30      627.21     49.65 o
   1   0   9     1037.03     1019.35     89.06 o
   2   0   9     2263.91     2285.48     59.62 o
   3   0   9      227.86      231.58     20.40 o
   4   0   9      350.14      358.90     37.44 o
   5   0   9      459.09      574.40     69.88 o
   6   0   9       61.19       95.71     36.17 o
   7   0   9      317.67      404.92    112.19 o
   8   0   9       25.41      101.60     48.03 o
  -9   1   9      177.44      300.42     84.39 o
  -8   1   9     1020.00     1100.90    178.78 o
  -7   1   9      203.50      287.66     32.37 o
  -6   1   9     1926.45     1822.27    128.57 o
  -5   1   9       70.96      136.00     35.99 o
  -4   1   9       65.92      145.40     64.73 o
  -3   1   9       17.91      -31.05     41.09 o
  -2   1   9      724.13      753.48     25.49 o
  -1   1   9       23.35       16.40     30.33 o
   0   1   9       77.98       47.27     20.72 o
   1   1   9     1123.20     1150.73     73.73 o
   2   1   9     1297.15     1309.14     67.39 o
   3   1   9       44.79       87.18     17.26 o
   4   1   9     1790.53     1568.79     42.89 o
   5   1   9     1833.50     1825.13     95.09 o
   6   1   9        0.55      136.80     68.89 o
   7   1   9        6.06        4.44     31.78 o
   8   1   9      469.62      411.62     83.28 o
  -8   2   9      427.49      720.69     58.50 o
  -7   2   9       81.94      104.98     83.89 o
  -6   2   9      401.79      440.61     46.68 o
  -5   2   9       15.27       49.70     18.40 o
  -4   2   9     2437.39     2506.29     74.37 o
  -3   2   9      421.56      426.44     24.17 o
  -2   2   9      443.73      409.39     17.64 o
  -1   2   9       26.56       70.30     15.47 o
   0   2   9      337.03      308.11     46.58 o
   1   2   9     1048.45      949.64     35.11 o
   2   2   9       29.47       59.23     27.69 o
   3   2   9       71.88       85.04     18.96 o
   4   2   9      552.54      562.09     51.54 o
   5   2   9     1107.83     1165.81     94.60 o
   6   2   9        9.80      130.89     35.29 o
   7   2   9      160.89      161.26     33.18 o
  -8   3   9       27.21       15.37     42.20 o
  -7   3   9       13.38        7.15     29.04 o
  -6   3   9     1045.43     1194.27    102.16 o
  -5   3   9      910.54      920.07     64.91 o
  -4   3   9     1267.52     1057.03     69.24 o
  -3   3   9      850.55      762.68     56.50 o
  -2   3   9     1225.43     1054.88     59.52 o
  -1   3   9      345.24      293.19     56.10 o
   0   3   9       74.35      113.63     15.03 o
   1   3   9     1495.76     1287.74     46.31 o
   2   3   9       40.37       50.52     25.60 o
   3   3   9      610.88      563.43     52.81 o
   4   3   9      915.91      873.54     53.14 o
   5   3   9      407.10      487.52     53.55 o
   6   3   9        0.77      -37.46     34.07 o
   7   3   9      343.78      387.56     62.03 o
  -8   4   9       27.02      198.17    113.26 o
  -7   4   9      475.65      354.48    152.13 o
  -6   4   9      757.84      609.01     45.22 o
  -5   4   9       45.70       61.22     36.70 o
  -4   4   9      488.62      493.94     66.94 o
  -3   4   9     2663.78     2619.51     87.19 o
  -2   4   9      641.35      681.55     72.60 o
  -1   4   9     1514.43     1737.49    131.34 o
   0   4   9      153.95      152.30     47.12 o
   1   4   9     1175.19     1122.54    141.57 o
   2   4   9       20.07       60.83     32.91 o
   3   4   9      249.15      219.61     64.16 o
   4   4   9      597.50      540.95     64.31 o
   5   4   9       46.12       86.51    109.90 o
   6   4   9        7.82      -57.26     38.17 o
  -7   5   9      431.13      741.49    272.05 o
  -6   5   9       80.34      226.15    101.46 o
  -5   5   9       86.58      103.88    107.71 o
  -4   5   9       37.39       -2.86     27.02 o
  -3   5   9     1579.82     1522.73     90.72 o
  -2   5   9       11.47      100.57     42.55 o
  -1   5   9      101.77      130.91     63.89 o
   0   5   9     3288.80     3151.39    157.57 o
   1   5   9      712.78      594.91     44.16 o
   2   5   9      537.91      430.38     68.47 o
   3   5   9     1513.56     1589.95    123.73 o
   4   5   9      869.18      832.42     42.43 o
   5   5   9       55.20      122.69     40.84 o
  -6   6   9      959.56     1006.03    111.04 o
  -5   6   9      585.12      582.88     69.10 o
  -4   6   9     1753.93     1888.70    213.80 o
  -3   6   9      103.38      122.02     63.89 o
  -2   6   9        5.95       41.61    125.48 o
  -1   6   9      676.02      623.58    110.86 o
   0   6   9      477.71      439.57     48.15 o
   1   6   9      280.67      229.90     47.44 o
   2   6   9      124.60      130.23     32.93 o
   3   6   9      264.17      200.84     45.87 o
   4   6   9      530.35      551.65    141.12 o
  -5   7   9      638.30      470.36     64.48 o
  -4   7   9     1066.83     1008.70    110.34 o
  -3   7   9      217.70      243.90    148.57 o
  -2   7   9      354.32      431.74     51.26 o
  -1   7   9      155.55      338.71     46.57 o
   0   7   9       48.99      211.49     46.06 o
   1   7   9       12.74        9.02     54.99 o
   2   7   9      168.32       34.53     52.11 o
  -1 -10  10      894.16     1030.77    107.71 o
   0 -10  10      101.21      312.66     54.90 o
   1 -10  10      488.12      747.23    101.05 o
   2 -10  10      492.70      526.33     82.17 o
   3 -10  10      131.55      113.26     86.61 o
  -3  -9  10      102.14      180.99     80.87 o
  -2  -9  10      368.98      316.53     59.23 o
  -1  -9  10       59.01      -69.80     71.07 o
   0  -9  10      631.26      693.96    119.07 o
   1  -9  10     1343.75     1399.48    108.27 o
   2  -9  10     1266.45     1119.76     74.44 o
   3  -9  10      332.00      323.51     42.23 o
   4  -9  10      512.60      393.71     93.27 o
   5  -9  10      535.68      492.98     36.93 o
  -4  -8  10      248.96      226.94     76.85 o
  -3  -8  10      227.78      371.41     69.71 o
  -2  -8  10      347.16      504.77     63.87 o
  -1  -8  10        3.29       25.12     56.89 o
   0  -8  10      522.40      516.95     50.37 o
   1  -8  10      310.84      216.02     87.28 o
   2  -8  10      260.14      167.26     39.62 o
   3  -8  10      180.80      102.10     94.73 o
   4  -8  10     1616.85     1713.72    180.25 o
   5  -8  10      703.91      835.14    147.64 o
   6  -8  10       39.98       89.28     52.24 o
  -6  -7  10      603.67      591.12     63.47 o
  -5  -7  10      659.86      635.72     69.56 o
  -4  -7  10      696.43      530.04    110.10 o
  -3  -7  10      236.33      304.90     50.51 o
  -2  -7  10     1121.03     1351.25    161.01 o
  -1  -7  10        1.36       20.54     46.41 o
   0  -7  10      510.86      368.80     24.39 o
   1  -7  10      445.56      354.09     51.07 o
   2  -7  10        1.01       -5.33     39.97 o
   3  -7  10       68.86      104.55     55.53 o
   4  -7  10      395.55      472.94     37.13 o
   5  -7  10      314.10      373.47     51.40 o
   6  -7  10       94.35       61.68     32.25 o
   7  -7  10      422.19      525.05     64.16 o
  -6  -6  10      902.10      898.96     81.60 o
  -5  -6  10       42.52       23.85     41.03 o
  -4  -6  10       45.39       64.27     42.18 o
  -3  -6  10     2583.34     2455.11     93.36 o
  -2  -6  10     1061.16     1068.04     80.78 o
  -1  -6  10      558.43      536.09    108.56 o
   0  -6  10      242.98      163.70    122.15 o
   1  -6  10     1651.60     1717.83    158.86 o
   2  -6  10      335.27      408.46     65.39 o
   3  -6  10        2.02       79.95     54.41 o
   4  -6  10      431.44      520.70     45.30 o
   5  -6  10      118.76      188.53     32.53 o
   6  -6  10       68.21      119.68     26.53 o
  -7  -5  10      489.41      554.87     86.81 o
  -6  -5  10      109.86      100.69     51.15 o
  -5  -5  10        0.54      -50.41     46.13 o
  -4  -5  10       68.53       79.32     15.71 o
  -3  -5  10     2481.81     2478.43    151.30 o
  -2  -5  10      105.24       67.89     44.60 o
  -1  -5  10       46.53       44.94     57.98 o
   0  -5  10     2252.67     2167.71    197.39 o
   1  -5  10     1674.31     1714.23     55.90 o
   2  -5  10      790.97      795.58     55.60 o
   3  -5  10     2063.64     2011.86     74.38 o
   4  -5  10      485.18      463.34     37.82 o
   5  -5  10       10.71       56.14     48.30 o
   6  -5  10       30.32       87.66     27.06 o
   7  -5  10      186.89      239.16     88.83 o
   8  -5  10        0.78        0.83     27.85 o
  -8  -4  10      291.65      388.07     64.00 o
  -7  -4  10      384.79      366.33     68.55 o
  -6  -4  10      708.32      642.87     60.30 o
  -5  -4  10      256.35      318.08     32.74 o
  -4  -4  10      890.24      755.91     31.45 o
  -3  -4  10       59.92       66.80     33.44 o
  -2  -4  10        6.74      -33.31     45.84 o
  -1  -4  10     2074.59     2382.38    119.48 o
   0  -4  10     1692.79     1599.96    166.23 o
   1  -4  10      124.64       64.49     24.37 o
   2  -4  10        1.47       -2.84     21.33 o
   3  -4  10     2620.24     2426.01    100.69 o
   4  -4  10     1120.05     1110.42     84.09 o
   5  -4  10      469.21      443.48     59.76 o
   6  -4  10     1330.73     1375.47     86.32 o
   7  -4  10      578.47      638.06    105.05 o
   8  -4  10       18.55      -20.27     39.68 o
  -8  -3  10      177.79      227.35     34.57 o
  -7  -3  10     1380.15     1248.50     57.51 o
  -6  -3  10      176.61      237.51     82.35 o
  -5  -3  10     1783.29     1964.21     99.39 o
  -4  -3  10     2131.38     2194.42     66.82 o
  -3  -3  10      250.68      229.05     67.54 o
  -2  -3  10      549.00      551.49     37.83 o
  -1  -3  10      761.36      665.72     52.91 o
   0  -3  10      170.38      246.24     72.30 o
   1  -3  10        5.10       32.42     13.73 o
   2  -3  10      575.61      649.81     71.40 o
   3  -3  10     2641.65     2645.75    198.10 o
   4  -3  10      548.31      578.00     54.47 o
   5  -3  10     1045.00      946.98     38.02 o
   6  -3  10     1679.22     1660.53     52.48 o
   7  -3  10      465.47      556.77    128.54 o
   8  -3  10      127.86      125.05     59.50 o
  -7  -2  10      784.61      810.97    113.68 o
  -6  -2  10      326.23      379.63     27.25 o
  -5  -2  10      834.01      656.36     28.42 o
  -4  -2  10     2138.62     2223.90    112.19 o
  -3  -2  10     1768.34     1767.71     73.73 o
  -2  -2  10     1716.30     1603.64     78.47 o
  -1  -2  10     3247.67     3302.44    136.59 o
   0  -2  10     1310.09     1186.20     85.67 o
   1  -2  10       15.23      -42.20     28.57 o
   2  -2  10     2611.69     2654.10     86.29 o
   3  -2  10       49.35       57.09     24.97 o
   4  -2  10      110.65      148.30     33.71 o
   5  -2  10      273.56      258.22     18.96 o
   6  -2  10      480.02      581.35     52.04 o
   7  -2  10      744.91      704.70     88.10 o
   8  -2  10      448.01      696.61    249.84 o
  -8  -1  10       39.26      244.95     42.05 o
  -7  -1  10       49.61       58.69     34.34 o
  -6  -1  10       48.57       43.30     35.58 o
  -5  -1  10      520.38      416.24     73.58 o
  -4  -1  10      932.21      873.88     30.88 o
  -3  -1  10      427.45      425.05     20.36 o
  -2  -1  10     1566.90     1422.36     67.62 o
  -1  -1  10     3823.61     3633.46     90.19 o
   0  -1  10     1329.69     1240.73     82.32 o
   1  -1  10     1115.35     1021.61     59.51 o
   2  -1  10     2039.17     2024.76     92.64 o
   3  -1  10       66.08      147.89     37.44 o
   4  -1  10      277.42      321.20     18.85 o
   5  -1  10      384.35      417.83     35.14 o
   6  -1  10      518.81      567.94     75.01 o
   7  -1  10       80.33      112.36     34.24 o
   8  -1  10      278.05      239.26    119.73 o
  -8   0  10      550.21      496.10    130.54 o
  -7   0  10      458.56      407.10     50.01 o
  -6   0  10      772.93      830.17     44.74 o
  -5   0  10       19.99       48.66     22.60 o
  -4   0  10       82.43      134.31     27.42 o
  -3   0  10       19.94       18.46     17.91 o
  -2   0  10      422.43      379.46     17.80 o
  -1   0  10     1259.33     1158.37     70.52 o
   0   0  10     4248.39     4557.50    195.85 o
   1   0  10     1721.03     1696.79     56.15 o
   2   0  10     2180.27     2099.18    109.63 o
   3   0  10      435.35      417.94     40.39 o
   4   0  10      688.69      734.92     48.40 o
   5   0  10      768.78      779.44     61.97 o
   6   0  10       12.45      -47.74     36.54 o
   7   0  10       23.95      -55.81     44.95 o
   8   0  10       82.81        4.25     53.35 o
  -8   1  10      606.84      505.25    155.46 o
  -7   1  10      120.44      251.96     57.82 o
  -6   1  10     1888.45     1623.89    122.45 o
  -5   1  10       38.19      109.97     55.74 o
  -4   1  10     2165.78     2480.23    201.43 o
  -3   1  10        1.13       74.20     22.82 o
  -2   1  10     1255.10     1380.72     59.14 o
  -1   1  10       42.43      -53.21     42.90 o
   0   1  10       51.75      227.32    109.07 o
   1   1  10      731.36      740.79     52.93 o
   2   1  10      445.67      428.02     53.85 o
   3   1  10     3713.27     3622.50    145.34 o
   4   1  10      100.78       41.11     39.20 o
   5   1  10      380.73      334.81     36.45 o
   6   1  10      219.13      226.04     79.50 o
   7   1  10      254.37      349.83     66.75 o
  -8   2  10      235.66      292.68     49.00 o
  -7   2  10       12.23        9.36     31.08 o
  -6   2  10     2971.95     3098.93    230.11 o
  -5   2  10     1383.66     1466.44    129.50 o
  -4   2  10       44.83       12.36     11.98 o
  -3   2  10     1119.62     1096.32     30.90 o
  -2   2  10      577.15      301.77     51.21 o
  -1   2  10       51.49       50.11     13.41 o
   0   2  10      371.38      463.40     35.94 o
   1   2  10      450.50      360.87     51.61 o
   2   2  10      257.96      430.08     55.78 o
   3   2  10       36.92       60.66     44.12 o
   4   2  10      482.30      423.40     31.84 o
   5   2  10      691.08      757.33     46.16 o
   6   2  10       25.64      -19.78     38.16 o
   7   2  10      351.41      408.04     90.42 o
  -8   3  10        0.51      109.81    200.98 o
  -7   3  10       28.88       89.66     45.83 o
  -6   3  10      182.52      140.17     43.38 o
  -5   3  10       44.46       66.26     42.31 o
  -4   3  10      224.49      121.90     52.81 o
  -3   3  10     2685.40     2441.99    113.85 o
  -2   3  10     1551.22     1524.27     43.05 o
  -1   3  10      109.88      117.22     30.38 o
   0   3  10     1357.31     1276.55     35.56 o
   1   3  10     1475.37     1487.21    100.90 o
   2   3  10     1363.98     1397.55     74.02 o
   3   3  10        5.21      -26.17     27.63 o
   4   3  10     2049.75     1845.08     92.52 o
   5   3  10       10.20       29.87     40.02 o
   6   3  10        0.43      -16.60     70.42 o
  -7   4  10       15.17        6.82     43.63 o
  -6   4  10      255.59      410.86     92.16 o
  -5   4  10       11.09       58.16    132.14 o
  -4   4  10      359.39      347.65     35.88 o
  -3   4  10     1046.02      986.58     49.21 o
  -2   4  10      256.76      333.91     24.82 o
  -1   4  10      377.98      312.79     34.62 o
   0   4  10      344.47      274.94     20.80 o
   1   4  10     1316.07     1441.22     67.64 o
   2   4  10       34.27      -18.55     39.61 o
   3   4  10      266.23      264.29     60.58 o
   4   4  10      544.86      479.78     60.29 o
   5   4  10      157.32      203.29     57.40 o
  -6   5  10      199.83      129.43     85.47 o
  -5   5  10        8.31       22.45     96.61 o
  -4   5  10       12.80       68.78     46.08 o
  -3   5  10      182.28      112.27     26.46 o
  -2   5  10       16.51      -32.74     22.90 o
  -1   5  10      315.03      272.54     56.91 o
   0   5  10      153.84      211.86     51.93 o
   1   5  10      511.10      608.07     95.08 o
   2   5  10      241.44      160.07     72.80 o
   3   5  10      523.43      431.80     43.59 o
   4   5  10       85.10      132.32     75.33 o
  -5   6  10      640.58      463.37    134.36 o
  -4   6  10      586.55      756.91     54.53 o
  -3   6  10      995.93      889.71     93.37 o
  -2   6  10      241.13      316.18    127.00 o
  -1   6  10      172.79       25.11     99.94 o
   0   6  10      312.29      312.54    119.21 o
   1   6  10        7.02      -96.61     64.40 o
   2   6  10      114.47      255.00     46.16 o
   3   6  10      222.31      224.76     90.07 o
  -4   7  10      914.31      788.92     65.73 o
  -3   7  10      544.25      458.74     48.37 o
  -2   7  10      345.63      260.73     81.97 o
  -1   7  10      542.33      349.53     46.93 o
   0   7  10      173.51      168.67     47.21 o
   1   7  10        5.60      161.41     78.16 o
   0 -10  11      448.28      703.39     72.40 o
   2 -10  11      478.56      501.14     76.62 o
  -3  -9  11       15.53      -33.11     61.20 o
  -1  -9  11      197.22      201.26    208.76 o
   0  -9  11       14.88      -11.10     62.18 o
   1  -9  11      808.96     1128.03    196.54 o
   2  -9  11      481.70      580.87    136.85 o
   3  -9  11      914.51      850.46    101.52 o
   4  -9  11      884.85      935.69     73.99 o
   5  -9  11      976.24     1118.03    128.22 o
  -4  -8  11       10.92       56.50     64.68 o
  -3  -8  11      859.45     1279.29    158.79 o
  -2  -8  11      226.68      297.53    118.81 o
  -1  -8  11       96.31      144.29     55.73 o
   0  -8  11       88.73      128.98     50.59 o
   1  -8  11      704.13      631.05     53.47 o
   2  -8  11      479.44      482.21     94.81 o
   3  -8  11      148.95      110.14     28.35 o
   4  -8  11      475.06      331.93     42.16 o
   5  -8  11      880.32      979.93     46.97 o
   6  -8  11      226.84      147.01     37.14 o
  -5  -7  11      146.17      171.52     31.37 o
  -4  -7  11      233.85      -17.79     40.16 o
  -3  -7  11     2313.30     2082.74    212.52 o
  -2  -7  11     1649.66     1773.26    147.68 o
  -1  -7  11       15.30       36.09     57.74 o
   0  -7  11      983.07      900.96    218.75 o
   1  -7  11      205.04      114.97     48.04 o
   2  -7  11       52.65       48.53     61.84 o
   3  -7  11        1.99      -45.54     47.89 o
   4  -7  11     1506.76     1524.69    354.22 o
   5  -7  11       33.93      105.82     33.75 o
   6  -7  11       14.66       53.81     57.18 o
  -6  -6  11      373.09      380.55    116.39 o
  -5  -6  11        3.32      -35.89     30.67 o
  -4  -6  11      877.79      877.61     53.96 o
  -3  -6  11      390.22      368.94     58.21 o
  -2  -6  11      391.16      266.53     27.26 o
  -1  -6  11      106.08        2.34    143.24 o
   0  -6  11     3722.25     3960.61    139.66 o
   1  -6  11      636.81      410.77    109.93 o
   2  -6  11        9.62      -23.18     37.59 o
   3  -6  11      494.70      906.28    162.12 o
   4  -6  11     1241.97     1158.14    216.53 o
   5  -6  11       89.95      183.28     45.29 o
   6  -6  11       17.72       20.06     28.82 o
   7  -6  11      582.86      861.12    289.82 o
  -7  -5  11      414.26      413.78    110.61 o
  -6  -5  11      375.22      425.68     54.49 o
  -5  -5  11       89.58       99.21     28.32 o
  -4  -5  11      254.12      273.50     38.16 o
  -3  -5  11       64.70       41.23     31.69 o
  -2  -5  11      107.56      101.15     36.51 o
  -1  -5  11      390.32      372.63     56.12 o
   0  -5  11     2362.09     2275.51    117.97 o
   1  -5  11     1272.96     1276.71     86.61 o
   2  -5  11      347.22      340.97    139.91 o
   3  -5  11      635.12      759.45     58.75 o
   4  -5  11      235.31      249.37     58.66 o
   5  -5  11      133.58       94.12     34.08 o
   6  -5  11       28.24       68.32     21.19 o
   7  -5  11      163.83       45.40     67.76 o
  -7  -4  11     2360.71     2539.62    124.29 o
  -6  -4  11      149.32      224.43     79.21 o
  -5  -4  11       19.26       54.54     41.67 o
  -4  -4  11      910.51      760.94     75.71 o
  -3  -4  11      991.68     1007.11    109.95 o
  -2  -4  11      148.88       92.16     58.85 o
  -1  -4  11       89.88       94.68     60.35 o
   0  -4  11      384.46      502.09     41.92 o
   1  -4  11      606.44      426.05     47.42 o
   2  -4  11       82.49       73.59     37.18 o
   3  -4  11     1871.96     1772.60     86.06 o
   4  -4  11       23.82      123.69     51.15 o
   5  -4  11      630.94      559.86     66.65 o
   6  -4  11        1.47       47.76     65.17 o
   7  -4  11      141.58       61.18     41.07 o
   8  -4  11       91.54      138.99     39.43 o
  -8  -3  11      612.75      464.16    144.35 o
  -7  -3  11      469.56      451.95    112.15 o
  -6  -3  11      501.06      783.41    200.98 o
  -5  -3  11      368.32      351.73     54.49 o
  -4  -3  11     1864.16     2085.46     72.93 o
  -3  -3  11     1340.64     1473.57    131.10 o
  -2  -3  11        5.67       -2.49    103.06 o
  -1  -3  11     2274.20     2136.19     54.41 o
   0  -3  11        1.13        4.07     41.26 o
   1  -3  11      258.29      196.91     83.05 o
   2  -3  11      394.13      383.01     25.59 o
   3  -3  11      366.96      392.93     73.73 o
   4  -3  11      737.26      615.06     61.22 o
   5  -3  11      628.65      705.66     32.54 o
   6  -3  11      763.57      678.84    109.75 o
   7  -3  11      274.72      312.78     60.90 o
   8  -3  11      126.76      178.67     44.52 o
  -8  -2  11       71.37      145.13    155.46 o
  -7  -2  11       27.59       97.95     44.57 o
  -6  -2  11     1080.57      927.42     51.93 o
  -5  -2  11      985.03     1012.99     72.44 o
  -4  -2  11      561.71      493.82     40.12 o
  -3  -2  11      611.40      520.49     34.28 o
  -2  -2  11     1452.01     1339.70     84.25 o
  -1  -2  11     2302.49     2421.34     93.28 o
   0  -2  11     1627.94     1779.80     57.47 o
   1  -2  11     1921.72     1674.03     86.48 o
   2  -2  11     1351.63     1376.73     55.13 o
   3  -2  11      540.75      536.88     40.36 o
   4  -2  11       60.61       51.14     19.58 o
   5  -2  11      914.18      847.29     29.99 o
   6  -2  11      394.86      397.22     50.24 o
   7  -2  11       15.69       -9.12     75.84 o
   8  -2  11      252.70      467.24    126.59 o
  -8  -1  11      477.95      516.21     66.25 o
  -7  -1  11       14.13      -21.97     44.73 o
  -6  -1  11      813.68      720.90     69.41 o
  -5  -1  11       62.38       77.22     47.76 o
  -4  -1  11       39.74       26.38     36.22 o
  -3  -1  11      768.53      717.26     25.20 o
  -2  -1  11     1875.29     1705.35     54.83 o
  -1  -1  11     2607.79     2724.10    218.61 o
   0  -1  11       58.19       47.69     30.45 o
   1  -1  11     2608.49     2544.85     55.10 o
   2  -1  11      750.15      774.54     53.53 o
   3  -1  11     1066.08     1320.59     45.66 o
   4  -1  11      242.85      231.35     26.07 o
   5  -1  11      404.46      510.11     52.57 o
   6  -1  11      568.12      601.05     53.21 o
   7  -1  11        2.04      225.74     42.28 o
  -8   0  11      411.53      262.79     57.74 o
  -7   0  11      316.55      308.43     62.83 o
  -6   0  11        3.25      -12.21     25.68 o
  -5   0  11     3350.34     3305.18    166.50 o
  -4   0  11       11.26       -1.82     57.17 o
  -3   0  11      458.04      395.69     37.94 o
  -2   0  11     1413.82     1459.06    105.78 o
  -1   0  11        7.58      -46.64     31.09 o
   0   0  11      104.32       66.56     39.77 o
   1   0  11     1594.46     1451.93    146.16 o
   2   0  11     2312.22     2124.72    135.27 o
   3   0  11      564.22      606.03     37.58 o
   4   0  11      946.93      991.90     46.33 o
   5   0  11     1126.98     1163.43     98.09 o
   6   0  11      342.24      440.15     81.04 o
   7   0  11        0.89       89.77     33.80 o
  -8   1  11       93.55      106.60     57.74 o
  -7   1  11      378.07      357.55     57.74 o
  -6   1  11      986.79     1147.23     97.06 o
  -5   1  11     2687.73     2542.93    144.54 o
  -4   1  11       40.87      108.82     46.64 o
  -3   1  11      633.72      613.00     35.58 o
  -2   1  11     1087.33      929.17     86.57 o
  -1   1  11      217.52      106.60     44.42 o
   0   1  11      258.30      435.83    134.36 o
   1   1  11     1550.92     1426.10    150.83 o
   2   1  11      295.43      305.04     33.34 o
   3   1  11     1788.28     1670.67     50.85 o
   4   1  11     1805.94     1683.96     78.34 o
   5   1  11     1412.90     1743.42     83.23 o
   6   1  11       65.85      -67.22     64.77 o
   7   1  11      139.22      272.90     79.10 o
  -8   2  11       59.33      182.33    122.15 o
  -7   2  11        0.58       51.08     51.08 o
  -6   2  11      633.65      785.92     46.24 o
  -5   2  11      305.21      422.59     95.50 o
  -4   2  11      601.64      548.98     46.17 o
  -3   2  11     1868.37     1723.90    111.55 o
  -2   2  11     2299.32     2294.07    135.69 o
  -1   2  11      193.70      143.73     34.80 o
   0   2  11      228.89      353.84     67.70 o
   1   2  11      251.39      388.56     30.43 o
   2   2  11      179.03      509.50     50.25 o
   3   2  11       23.54       -2.22     55.52 o
   4   2  11      925.13     1074.83     67.64 o
   5   2  11        0.68      -33.31     44.42 o
   6   2  11       65.99      212.43     37.88 o
  -7   3  11        1.19      -61.11     40.74 o
  -6   3  11      422.27      413.86     67.34 o
  -5   3  11       86.59       24.03     37.07 o
  -4   3  11       58.11      202.08     75.90 o
  -3   3  11      504.11      455.54     50.16 o
  -2   3  11     1550.79     1514.76    102.40 o
  -1   3  11      464.90      430.36     29.57 o
   0   3  11     1010.79     1015.45     74.67 o
   1   3  11      624.41      696.06     89.75 o
   2   3  11     1421.91     1505.59    105.50 o
   3   3  11      325.12      308.01     52.37 o
   4   3  11       18.65       53.13     56.10 o
   5   3  11        0.50      271.91     45.36 o
   6   3  11       35.84       94.74     47.29 o
  -7   4  11      520.86      745.11     69.87 o
  -6   4  11      204.57      236.52    105.48 o
  -5   4  11       30.75      -10.80     68.12 o
  -4   4  11      107.63      136.56     63.59 o
  -3   4  11       45.22      176.02     30.23 o
  -2   4  11      129.68      123.61     28.85 o
  -1   4  11      178.92      154.26     46.98 o
   0   4  11      639.07      555.92     48.72 o
   1   4  11      516.91      480.11     68.60 o
   2   4  11       43.10      165.84     39.43 o
   3   4  11      811.98      850.48     50.57 o
   4   4  11      137.54      126.85     56.10 o
   5   4  11      402.30      373.57     88.05 o
  -6   5  11      227.32      276.12     82.01 o
  -5   5  11      356.12      600.66    152.13 o
  -4   5  11       41.76        5.36     37.80 o
  -3   5  11       66.13       77.76     37.23 o
  -2   5  11      480.24      520.17     37.50 o
  -1   5  11      143.04      145.27     56.68 o
   0   5  11      447.69      395.05     33.26 o
   1   5  11       28.09       93.02     81.10 o
   2   5  11      411.78      524.49     74.37 o
   3   5  11      548.50      520.94     63.83 o
   4   5  11      204.37        7.49     64.11 o
  -5   6  11      613.58      754.65     68.88 o
  -4   6  11      685.36      698.08     54.01 o
  -3   6  11      276.28      123.24     38.25 o
  -2   6  11      413.95      417.05     45.50 o
  -1   6  11      243.66      403.26     90.86 o
   0   6  11       25.41       77.37     85.50 o
   1   6  11        1.14       37.44     59.96 o
   2   6  11        8.03       71.94    223.19 o
  -2  -9  12      307.82      160.72    148.79 o
  -1  -9  12        0.82      210.31     56.92 o
   0  -9  12        7.17       78.45    157.68 o
   1  -9  12      466.04      317.43     59.61 o
   2  -9  12      420.03      305.08     58.87 o
   3  -9  12        1.27      147.42     55.73 o
   4  -9  12      788.94      924.78    290.93 o
  -4  -8  12      163.09      294.85     61.37 o
  -3  -8  12      837.37      912.23     52.47 o
  -2  -8  12      883.26      669.13     79.95 o
  -1  -8  12      245.48      259.84     73.29 o
   0  -8  12       45.30       67.01     94.38 o
   1  -8  12      901.57      824.07    155.46 o
   2  -8  12       26.94      113.04     50.72 o
   3  -8  12      123.15       98.33     95.50 o
   4  -8  12     1389.48     1301.46    121.43 o
   5  -8  12      450.69      572.48     39.36 o
  -5  -7  12      287.18      336.16     59.48 o
  -4  -7  12      198.99      337.94     44.67 o
  -3  -7  12     1182.43     1158.01     66.78 o
  -2  -7  12     1186.75     1085.01     84.39 o
  -1  -7  12      478.11      260.87     55.52 o
   0  -7  12     1080.51     1184.45     92.16 o
   1  -7  12     1505.08     1513.58     85.49 o
   2  -7  12      550.63      591.44    188.77 o
   3  -7  12      133.75      178.78     48.68 o
   4  -7  12        5.63       69.47     62.18 o
   5  -7  12       71.15      154.84     82.56 o
   6  -7  12      185.08      291.95     52.19 o
  -6  -6  12      298.46      314.35     57.34 o
  -5  -6  12       35.72       -8.78     26.75 o
  -4  -6  12      280.60      342.01     56.10 o
  -3  -6  12      246.23      202.10     51.82 o
  -2  -6  12      753.21      727.13     44.30 o
  -1  -6  12       85.58      215.42     75.51 o
   0  -6  12      779.39     1021.54     68.19 o
   1  -6  12     1059.13     1387.31    276.49 o
   2  -6  12      646.85      581.37    108.82 o
   3  -6  12      992.70      955.01    204.32 o
   4  -6  12      368.16      297.21     49.97 o
   5  -6  12      386.62      360.48     38.18 o
   6  -6  12      587.88      645.24    204.32 o
   7  -6  12      113.26       40.78     99.94 o
  -6  -5  12      435.07      562.50     96.99 o
  -5  -5  12        3.68       28.39     28.14 o
  -4  -5  12      196.59      139.21     41.71 o
  -3  -5  12       35.91       78.24     59.27 o
  -2  -5  12       67.86       23.61     34.35 o
  -1  -5  12      340.25      441.15    167.67 o
   0  -5  12     1568.14     1481.27    132.95 o
   1  -5  12      195.56      283.96     47.03 o
   2  -5  12     1958.06     2117.52    243.18 o
   3  -5  12     1764.55     1722.54     63.24 o
   4  -5  12     1600.26     1375.10    118.20 o
   5  -5  12      100.47      266.86     74.41 o
   6  -5  12      325.47      378.99     54.62 o
   7  -5  12      107.95       75.13     47.02 o
  -7  -4  12       35.33      -86.61    124.37 o
  -6  -4  12      730.61      766.55     51.94 o
  -5  -4  12      777.88      833.88    133.21 o
  -4  -4  12     1628.83     1600.05     56.28 o
  -3  -4  12       60.02       40.78     23.37 o
  -2  -4  12      340.53      329.89     26.87 o
  -1  -4  12      595.41      644.58     63.15 o
   0  -4  12       38.06       32.42     63.02 o
   1  -4  12      322.15      326.80     45.54 o
   2  -4  12       66.79      114.01     22.15 o
   3  -4  12      498.29      461.40     38.15 o
   4  -4  12       20.11       20.27     29.81 o
   5  -4  12       43.82       86.25     73.41 o
   6  -4  12     1128.61     1067.90     74.05 o
   7  -4  12      148.15      308.11     93.04 o
  -7  -3  12        8.26       51.08    106.60 o
  -6  -3  12      759.61      871.66    148.92 o
  -5  -3  12      781.33      868.21     91.05 o
  -4  -3  12     1147.34     1351.96    163.72 o
  -3  -3  12      521.34      436.53     29.81 o
  -2  -3  12      420.51      432.95     40.86 o
  -1  -3  12      971.48     1148.93     80.78 o
   0  -3  12       84.70       82.51     49.65 o
   1  -3  12      730.05      867.18     37.74 o
   2  -3  12      185.59       96.61     42.40 o
   3  -3  12      326.47      423.00     66.23 o
   4  -3  12      332.88      299.12     27.05 o
   5  -3  12      174.67      279.83     34.87 o
   6  -3  12      904.89      788.81     48.40 o
   7  -3  12      148.14      164.69     61.12 o
  -7  -2  12      206.25      471.20    216.53 o
  -6  -2  12      407.26      357.57     38.15 o
  -5  -2  12      176.14      356.22     25.63 o
  -4  -2  12      269.01      342.55     28.21 o
  -3  -2  12      511.52      420.62     56.67 o
  -2  -2  12     1229.31     1169.38     41.73 o
  -1  -2  12     5592.84     5590.07    100.86 o
   0  -2  12      291.12      299.65     48.86 o
   1  -2  12      939.26     1107.90     66.35 o
   2  -2  12      701.58      685.25     70.20 o
   3  -2  12      699.76      648.31     35.59 o
   4  -2  12      140.50      138.11     41.78 o
   5  -2  12      291.75      352.49     59.62 o
   6  -2  12       39.55      140.97     59.96 o
   7  -2  12       31.40      218.27     42.69 o
  -8  -1  12      560.72      738.49     90.80 o
  -7  -1  12       84.78      102.16     59.96 o
  -6  -1  12       14.40       55.97     38.45 o
  -5  -1  12     2586.27     2738.58     66.30 o
  -4  -1  12      139.64      268.62     47.15 o
  -3  -1  12       64.42      117.22     41.04 o
  -2  -1  12      849.78      856.94     32.66 o
  -1  -1  12     1315.28     1419.17     83.02 o
   0  -1  12      953.62     1066.39     95.84 o
   1  -1  12     1639.16     1777.14    124.99 o
   2  -1  12     4177.54     4555.08    118.44 o
   3  -1  12      102.65       97.02     32.38 o
   4  -1  12       85.08      100.64     68.92 o
   5  -1  12      708.98      671.38     54.69 o
   6  -1  12       49.67       99.24     76.62 o
   7  -1  12        6.74      -71.85     47.90 o
  -8   0  12      641.65      702.29    125.48 o
  -7   0  12      473.84      455.15     37.14 o
  -6   0  12     1451.44     1393.15    108.23 o
  -5   0  12     1235.02     1207.90    116.68 o
  -4   0  12        2.96      -37.94     42.88 o
  -3   0  12      158.03      172.95     52.57 o
  -2   0  12      389.07      397.67     36.54 o
  -1   0  12      659.78      665.00     41.06 o
   0   0  12       32.23      -35.53     75.51 o
   1   0  12      957.17      873.00     82.76 o
   2   0  12     1721.89     1641.13    119.36 o
   3   0  12       98.42      121.52     25.57 o
   4   0  12     2146.55     2145.19    129.50 o
   5   0  12      333.68      478.81     87.83 o
   6   0  12      631.24      675.87     80.96 o
   7   0  12      228.65      179.98     89.49 o
  -7   1  12      361.80      278.08    184.33 o
  -6   1  12      900.62     1015.33     48.69 o
  -5   1  12      875.39     1129.68     65.58 o
  -4   1  12      230.42      250.78     39.82 o
  -3   1  12     1573.59     1419.70     42.63 o
  -2   1  12     1555.51     1363.36     45.34 o
  -1   1  12       56.84       82.15     47.12 o
   0   1  12       45.70      131.03     81.66 o
   1   1  12      122.70      270.80     85.29 o
   2   1  12      558.61      716.95     71.48 o
   3   1  12     1028.41     1024.35     63.99 o
   4   1  12      563.50      755.89     57.38 o
   5   1  12      205.76      304.56     46.25 o
   6   1  12        6.60       -3.29     92.16 o
  -7   2  12      155.44      156.35     68.85 o
  -6   2  12      505.15      496.93     44.12 o
  -5   2  12      222.36      244.05     48.10 o
  -4   2  12      315.06      219.65     48.68 o
  -3   2  12     1520.51     1755.35    135.59 o
  -2   2  12      526.71      441.13     21.92 o
  -1   2  12      521.15      545.10     54.17 o
   0   2  12     1360.74     1298.84    137.07 o
   1   2  12      824.25      816.31     59.30 o
   2   2  12        0.71       22.88     83.91 o
   3   2  12       76.23      134.23     58.34 o
   4   2  12      124.22      161.07     40.15 o
   5   2  12      130.53      116.85     37.50 o
   6   2  12        7.29      -39.42     43.31 o
  -7   3  12      135.97      270.88     45.06 o
  -6   3  12        0.75        3.23     48.97 o
  -5   3  12      284.82      188.04     59.32 o
  -4   3  12      173.91      247.96     50.87 o
  -3   3  12      264.99      270.88     21.17 o
  -2   3  12      210.34      171.91     27.85 o
  -1   3  12        1.54      -19.60     33.31 o
   0   3  12     2976.16     2998.77    142.32 o
   1   3  12      183.70      270.94     64.43 o
   2   3  12       49.33      176.67     84.95 o
   3   3  12      355.81      274.42     54.49 o
   4   3  12      377.32      355.18     34.57 o
   5   3  12       67.93       13.32     76.62 o
  -6   4  12      387.01      517.68     96.89 o
  -5   4  12        5.30       68.85     68.85 o
  -4   4  12      329.63      257.21     40.92 o
  -3   4  12        6.23        5.10     50.93 o
  -2   4  12      177.93      176.48     48.44 o
  -1   4  12      119.08      164.50     26.28 o
   0   4  12      219.64       33.05     49.04 o
   1   4  12      118.36       37.31     38.84 o
   2   4  12      442.76      465.20     89.41 o
   3   4  12      420.37      635.62     71.48 o
   4   4  12      505.67      498.49     73.41 o
  -5   5  12      132.59      124.40    147.68 o
  -4   5  12      578.53      622.63    169.89 o
  -3   5  12      376.78      426.05    116.29 o
  -2   5  12      131.17      282.24    132.48 o
  -1   5  12       44.95       13.32     50.25 o
   0   5  12        7.33      -65.32     57.74 o
   1   5  12       57.44       34.43     44.24 o
   2   5  12      121.30      112.83     52.05 o
   3   5  12      298.12      249.20     43.86 o
  -3   6  12      321.13      348.73     56.02 o
  -2   6  12       46.72        9.06    102.64 o
  -1   6  12      673.55      677.29     94.21 o
   0   6  12      315.86      464.94     71.53 o
   1   6  12       67.21      261.41    246.51 o
  -1  -9  13        2.16      141.25    146.57 o
   0  -9  13       10.39        9.70    149.91 o
   1  -9  13      275.00      333.95     68.82 o
   2  -9  13       14.31       53.30     86.61 o
   3  -9  13      248.29      507.71    178.78 o
  -3  -8  13      906.82     1163.91     71.82 o
  -2  -8  13      414.51      549.20    107.71 o
  -1  -8  13      155.06      292.78    129.92 o
   0  -8  13      264.76      337.07    156.57 o
   1  -8  13      706.90      912.09    116.59 o
   2  -8  13        7.52       65.40     38.26 o
   3  -8  13      213.16      210.18     71.07 o
   4  -8  13      131.28      104.28    105.49 o
   5  -8  13      194.07      177.86     41.83 o
  -4  -7  13       18.42       44.03    126.24 o
  -3  -7  13     1463.28     1438.35    144.65 o
  -2  -7  13      206.82        1.40    125.48 o
  -1  -7  13     1033.64     1126.51    171.00 o
   0  -7  13     2669.22     2700.31    181.00 o
   1  -7  13      635.67      774.46     85.50 o
   2  -7  13       32.20       80.16     66.62 o
   3  -7  13      544.97      294.22     53.32 o
   4  -7  13     1193.84     1193.09     96.61 o
   5  -7  13        5.19      189.37     78.90 o
  -5  -6  13      295.19      308.93     60.78 o
  -4  -6  13       63.62       -4.76    122.15 o
  -3  -6  13      507.30      583.15    132.14 o
  -2  -6  13       57.88        2.42     67.57 o
  -1  -6  13      894.52      895.15     65.90 o
   0  -6  13     1128.42     1191.61     76.15 o
   1  -6  13      373.21      612.95     85.50 o
   2  -6  13      418.38      545.96     59.61 o
   3  -6  13      869.29     1186.63     73.76 o
   4  -6  13      741.73      874.63    131.03 o
   5  -6  13       17.98       45.80     45.87 o
   6  -6  13      501.01      751.50    175.44 o
  -6  -5  13      350.69      463.30    177.77 o
  -5  -5  13      202.71      403.93     46.97 o
  -4  -5  13      600.03      721.80    180.07 o
  -3  -5  13      372.37      415.95    101.05 o
  -2  -5  13       40.07        3.03     44.68 o
  -1  -5  13       38.16      179.56    205.43 o
   0  -5  13       19.11      -48.25     32.16 o
   1  -5  13     1646.63     1509.37    138.80 o
   2  -5  13     1001.75      627.26     45.36 o
   3  -5  13      677.85      638.23    136.58 o
   4  -5  13      890.12     1032.51    128.81 o
   5  -5  13      210.43      288.92     75.95 o
   6  -5  13     1757.10     1538.84     99.94 o
  -6  -4  13       16.14       15.12     48.61 o
  -5  -4  13      390.05      345.69     58.81 o
  -4  -4  13      877.99      850.38     53.23 o
  -3  -4  13      357.59      414.59     71.80 o
  -2  -4  13      392.97      291.29     52.03 o
  -1  -4  13      696.42      748.50     80.46 o
   0  -4  13     2024.03     2158.95     60.04 o
   2  -4  13      613.52      516.86     80.23 o
   3  -4  13        8.85       71.61     54.49 o
   4  -4  13      113.39       88.16     23.09 o
   5  -4  13      187.12       51.22     33.66 o
   6  -4  13      126.00      203.90     37.26 o
   7  -4  13       68.61       32.23     40.70 o
  -7  -3  13      221.08      166.56     82.17 o
  -6  -3  13      115.21      219.21     51.97 o
  -5  -3  13      488.29      609.43     48.99 o
  -4  -3  13     1364.51     1575.77     77.19 o
  -3  -3  13       54.15      138.06     77.56 o
  -2  -3  13     1703.31     1610.28     56.10 o
  -1  -3  13     1479.52     1537.84    141.68 o
   0  -3  13       88.37       92.78     51.93 o
   1  -3  13      571.43      610.39     95.35 o
   2  -3  13      779.54      601.33    100.62 o
   3  -3  13      106.59      149.02     45.59 o
   4  -3  13       22.88       44.05     35.58 o
   5  -3  13      114.44      138.35     67.82 o
   6  -3  13      224.90      180.78    111.29 o
   7  -3  13       14.31      -43.75     29.17 o
  -7  -2  13        8.27      114.91     56.63 o
  -6  -2  13       98.49      -35.29     95.85 o
  -5  -2  13      365.93      520.16     95.91 o
  -4  -2  13       18.37       19.18     44.30 o
  -3  -2  13      101.08       95.33     47.76 o
  -2  -2  13       27.69       24.75     16.43 o
  -1  -2  13      583.45      637.96     27.04 o
   0  -2  13       10.82       30.36     21.81 o
   1  -2  13      530.50      437.39     37.54 o
   2  -2  13     5939.15     6344.61    118.84 o
   3  -2  13       20.46       50.13     56.23 o
   4  -2  13        6.07       -8.52     21.88 o
   5  -2  13      625.99      765.95     69.56 o
   6  -2  13       56.45      121.38    131.03 o
   7  -2  13       79.77       94.46     57.86 o
  -6  -1  13      577.53      537.31     55.45 o
  -5  -1  13      369.48      444.53     51.61 o
  -4  -1  13       79.68        5.86     23.44 o
  -3  -1  13       95.22       -2.61     46.48 o
  -2  -1  13      778.18      735.35     54.49 o
  -1  -1  13      651.54      628.66     63.79 o
   0  -1  13       13.99       42.31     19.55 o
   1  -1  13      843.51      817.21     46.97 o
   2  -1  13      179.26      182.01     36.14 o
   3  -1  13      978.84      973.89     71.80 o
   4  -1  13      215.89      312.32     68.36 o
   5  -1  13     1419.67     1363.15     68.61 o
   6  -1  13       25.57      101.52     40.67 o
  -7   0  13      234.89      262.60    124.37 o
  -6   0  13     1252.39     1260.62    101.70 o
  -5   0  13     2285.13     2521.52    101.55 o
  -4   0  13      830.40      843.19     79.18 o
  -3   0  13      823.67      778.64     53.71 o
  -2   0  13      729.76      765.28     36.11 o
  -1   0  13       21.84       61.90     41.81 o
   0   0  13       76.89       95.50     54.41 o
   1   0  13      299.48      193.25     69.09 o
   2   0  13       24.76       79.67     37.59 o
   3   0  13      680.75      586.92    140.96 o
   4   0  13      300.41      292.79     32.05 o
   5   0  13      689.82      743.15     63.47 o
   6   0  13      182.35      288.54     51.18 o
  -7   1  13      135.12      208.19    143.24 o
  -6   1  13      194.87      434.75    104.38 o
  -5   1  13      591.00      636.57     43.34 o
  -4   1  13     1029.89     1294.05     80.25 o
  -3   1  13      949.41      871.25     33.50 o
  -2   1  13     1629.91     1358.48     72.71 o
  -1   1  13      335.81      450.57    134.47 o
   0   1  13      954.13      914.25     90.73 o
   1   1  13      684.94      696.21     49.16 o
   2   1  13       51.04       46.58     53.90 o
   3   1  13        0.98      -60.71     70.32 o
   4   1  13      412.94      560.25     62.33 o
   5   1  13       74.61       33.36     69.11 o
   6   1  13      337.64      504.37     52.01 o
  -7   2  13       79.66       84.24     55.52 o
  -6   2  13      129.41      309.16     51.41 o
  -5   2  13       97.71      117.19     34.27 o
  -4   2  13      200.74      257.59     47.88 o
  -3   2  13      998.13     1107.03    107.70 o
  -2   2  13      886.36     1013.64     69.61 o
  -1   2  13      712.76      774.06     64.67 o
   0   2  13     1272.96     1208.49     59.46 o
   1   2  13      459.85      454.20     60.90 o
   2   2  13      686.74      734.79    111.55 o
   3   2  13      326.11      278.95     52.66 o
   4   2  13      126.29      194.75     54.81 o
   5   2  13        4.14      147.69     91.87 o
  -6   3  13      147.54      278.18    104.30 o
  -5   3  13       15.73       27.60     61.07 o
  -4   3  13        7.06      -64.49     42.99 o
  -3   3  13      223.65      332.27     83.55 o
  -2   3  13       76.55       65.26     58.95 o
  -1   3  13      674.74      600.82     57.34 o
   0   3  13      300.03      278.63     38.15 o
   1   3  13      534.27      473.26    130.39 o
   2   3  13       87.69      119.14     84.46 o
   3   3  13      467.39      439.95     78.85 o
   4   3  13      265.82      116.43    112.24 o
  -5   4  13      338.35      322.32    103.72 o
  -4   4  13      513.01      487.61     67.47 o
  -2   4  13       90.59       26.27     36.83 o
  -1   4  13       15.94      -36.33     28.08 o
   0   4  13      343.27      360.14     83.02 o
   1   4  13       55.93      146.10     51.02 o
   2   4  13        4.67      103.70    108.82 o
   3   4  13      708.29      660.39    115.72 o
  -4   5  13     1054.65      990.80    294.26 o
  -3   5  13       91.79      204.55     77.73 o
  -2   5  13       10.72       46.90     45.95 o
  -1   5  13      545.73      390.98     46.71 o
   0   5  13      359.69      392.99     88.44 o
   1   5  13       30.90      272.69     55.49 o
   2   5  13      190.01      202.58     42.31 o
   0  -9  14      181.10      286.35    152.13 o
   1  -9  14      140.78      119.43     42.31 o
   2  -9  14       14.15       20.25    209.87 o
  -3  -8  14      333.27      213.89     93.34 o
  -2  -8  14      291.25      218.24    124.37 o
  -1  -8  14      424.51      476.15     65.04 o
   0  -8  14      769.98      680.71     77.72 o
   1  -8  14      317.70      395.81     64.16 o
   3  -8  14      137.17       97.72     82.17 o
   4  -8  14      120.40      213.20     66.62 o
  -4  -7  14       42.25      148.52     44.65 o
  -3  -7  14      490.90      526.19     96.28 o
  -2  -7  14       57.85      110.17    238.74 o
  -1  -7  14     1322.22     1376.49     73.01 o
   0  -7  14      123.90       84.39     37.69 o
   1  -7  14     1335.54     1314.99     88.22 o
   2  -7  14      891.40      751.06     76.05 o
   3  -7  14      866.86      751.72     71.44 o
   4  -7  14      415.68      330.66     55.33 o
   5  -7  14        6.54       61.99     40.12 o
  -5  -6  14      423.91      471.73     55.79 o
  -4  -6  14      524.97      308.04     71.04 o
  -3  -6  14      448.46      611.67     46.37 o
  -2  -6  14        8.73        0.77     38.23 o
  -1  -6  14      202.11      135.35     87.44 o
   0  -6  14      722.06      860.63     59.10 o
   1  -6  14      338.14       98.86     91.05 o
   2  -6  14      364.08      362.57     79.95 o
   4  -6  14      523.24      625.21    139.91 o
   5  -6  14       80.63       55.06     76.53 o
  -5  -5  14      739.81      801.14    143.04 o
  -4  -5  14     1299.84     1223.22    144.06 o
  -3  -5  14      107.27      114.88     61.63 o
  -2  -5  14       59.77        5.42     31.47 o
  -1  -5  14     1492.98     1478.49    138.63 o
   0  -5  14     1224.91     1208.25    354.22 o
   1  -5  14      656.79      839.63    227.63 o
   2  -5  14      128.09      -54.27     43.16 o
   3  -5  14     1283.13     1064.89    204.32 o
   4  -5  14      614.42      541.19     79.95 o
   5  -5  14      360.14      491.50     54.41 o
   6  -5  14     1301.84     1477.51    111.04 o
  -6  -4  14        3.76      -61.90     42.99 o
  -5  -4  14      561.59      538.03     49.90 o
  -4  -4  14     1200.26      942.02     57.31 o
  -3  -4  14      888.42     1016.32    137.48 o
  -2  -4  14      847.59      875.81     60.08 o
  -1  -4  14     1121.44     1062.63     66.35 o
   0  -4  14     1158.86     1346.16    194.64 o
   1  -4  14      281.78      298.58     23.27 o
   2  -4  14     2488.49     2190.33    161.01 o
   3  -4  14      652.78      486.27     52.37 o
   4  -4  14       28.49       43.51     52.56 o
   5  -4  14      115.45      179.47     72.14 o
   6  -4  14      701.14      764.25    142.97 o
  -6  -3  14       11.88       73.86     37.14 o
  -5  -3  14      102.75      170.30     38.02 o
  -4  -3  14      957.95      853.09     52.36 o
  -3  -3  14      306.78      340.87    167.67 o
  -2  -3  14      897.23      816.64     46.26 o
  -1  -3  14      513.11      528.50     40.88 o
   0  -3  14     1629.88     1401.62     47.44 o
   1  -3  14      559.65      540.37     82.38 o
   2  -3  14      329.85      457.30     92.61 o
   3  -3  14        9.23       86.59     26.29 o
   4  -3  14        3.10       80.70     52.25 o
   5  -3  14       80.89      133.30     28.16 o
   6  -3  14       94.79       30.12    108.58 o
  -7  -2  14       43.66        6.17     48.56 o
  -6  -2  14       23.40      -19.56     81.76 o
  -5  -2  14       20.08      -42.66    145.46 o
  -4  -2  14      140.59       36.70     82.06 o
  -3  -2  14      329.73      279.13     22.44 o
  -2  -2  14      189.72      208.61     32.11 o
  -1  -2  14       92.19       72.12     23.08 o
   0  -2  14      144.01      194.95    106.60 o
   1  -2  14      710.74      618.97     58.98 o
   2  -2  14       25.70      105.36     26.93 o
   3  -2  14      463.94      638.48     54.02 o
   4  -2  14      844.16      879.75     45.39 o
   5  -2  14      378.64      475.51     43.59 o
   6  -2  14      110.83      254.83    102.46 o
  -6  -1  14      287.29      293.84     43.92 o
  -5  -1  14      159.92      154.81     40.20 o
  -4  -1  14        0.84       30.30     58.57 o
  -3  -1  14       24.16      -34.23     27.25 o
  -2  -1  14      240.19      236.09     64.63 o
  -1  -1  14        1.74       80.55     25.54 o
   0  -1  14      118.31      204.28     67.01 o
   1  -1  14      724.19      805.33     74.14 o
   2  -1  14      666.03      737.95    154.04 o
   3  -1  14      139.61       -2.10     63.89 o
   4  -1  14      150.41      352.95     76.99 o
   5  -1  14      455.96      464.39     40.39 o
   6  -1  14       37.84       15.24     37.09 o
  -7   0  14      273.30      328.99     46.38 o
  -6   0  14      626.19      591.45     78.69 o
  -5   0  14      411.44      491.86     44.01 o
  -4   0  14      631.04      692.10     46.38 o
  -3   0  14     1355.22     1162.28     73.36 o
  -2   0  14     1377.85     1558.29    222.64 o
  -1   0  14       23.18       68.85     73.29 o
   0   0  14        9.46      -46.78     31.19 o
   1   0  14      655.77      540.60     77.77 o
   2   0  14        0.52       15.26     42.47 o
   3   0  14       85.04      121.30     29.41 o
   4   0  14      102.97      282.36     37.39 o
   5   0  14      112.68      202.13     60.25 o
   6   0  14        2.67      248.73     84.39 o
  -6   1  14      749.03      762.97     73.52 o
  -5   1  14      135.92      186.58    146.57 o
  -4   1  14      211.09      275.16     72.19 o
  -3   1  14      889.53      974.94    111.04 o
  -2   1  14      223.38      384.38     67.74 o
  -1   1  14      556.20      271.27     91.16 o
   0   1  14      610.81      560.67     45.25 o
   1   1  14      822.31      800.47     93.93 o
   2   1  14       64.36      111.60     38.95 o
   3   1  14       35.77      221.67     50.53 o
   4   1  14      709.17      839.55     86.39 o
   5   1  14      139.64       19.01     53.69 o
  -6   2  14      165.55      252.31    147.93 o
  -5   2  14        0.93       93.82     93.83 o
  -4   2  14      186.72      175.44     95.50 o
  -3   2  14      507.40      477.43    118.81 o
  -2   2  14      179.55      141.79     26.55 o
  -1   2  14      427.76      420.60     65.23 o
   0   2  14     1372.89     1438.61     62.12 o
   1   2  14     1030.71     1044.17    105.46 o
   2   2  14       49.06       78.02     57.12 o
   3   2  14      407.39      414.08    114.76 o
   4   2  14      793.98      645.76     61.22 o
  -5   3  14      193.45      322.19     44.07 o
  -4   3  14      321.20      587.53     63.47 o
  -3   3  14      491.94      554.70    155.46 o
  -2   3  14        0.47       26.52     68.02 o
  -1   3  14        6.41      -35.06     68.68 o
   0   3  14      810.28      717.27     87.83 o
   1   3  14       79.78       68.16     67.69 o
   2   3  14      291.07      318.22     70.01 o
   3   3  14      526.95      501.71     85.53 o
  -4   4  14      912.50     1025.47    252.06 o
  -3   4  14      217.99      303.54    106.60 o
  -2   4  14      110.79      132.41     76.23 o
  -1   4  14      101.71      146.69     65.04 o
   0   4  14       20.31       63.62     35.30 o
   1   4  14        1.95       47.56     44.71 o
   2   4  14        4.21      -22.28     47.42 o
  -2   5  14       49.41       77.66     40.85 o
  -1   5  14      538.50      578.49     57.78 o
  -2  -8  15      430.12      401.73     79.62 o
  -1  -8  15      213.78      119.49     40.02 o
   0  -8  15      454.17      494.01     66.62 o
   1  -8  15      385.96      218.29     78.84 o
   2  -8  15       24.83      126.90     55.60 o
   3  -8  15      299.77      468.35     96.61 o
  -3  -7  15      104.13      223.46    139.96 o
  -2  -7  15        1.71      -45.13     43.63 o
  -1  -7  15       24.52      -58.59     54.41 o
   0  -7  15     2092.78     2255.34    233.19 o
   1  -7  15      377.01      436.29     59.96 o
   2  -7  15       43.06      -64.40     64.40 o
   3  -7  15     1058.23     1248.04    179.89 o
   4  -7  15      279.49      277.41    128.81 o
  -4  -6  15      417.18      312.09     61.18 o
  -3  -6  15      429.69      603.08     65.72 o
  -1  -6  15      155.61      114.93     62.16 o
   0  -6  15     1021.57      937.15    142.13 o
   1  -6  15        0.71       59.96     82.17 o
   2  -6  15      204.10      154.60     50.59 o
   3  -6  15      453.16      386.51     57.85 o
   4  -6  15      200.64      199.48     46.00 o
   5  -6  15      228.11      230.02     92.95 o
  -5  -5  15      457.44      537.15    100.96 o
  -4  -5  15     1134.35     1226.37    124.99 o
  -3  -5  15     1184.15     1348.23    185.78 o
  -2  -5  15      441.72      541.36    152.73 o
  -1  -5  15      276.52      384.87     45.70 o
   0  -5  15        3.08      115.71     53.75 o
   1  -5  15      307.93      476.71    174.33 o
   2  -5  15      120.34       64.69     48.38 o
   3  -5  15      473.68      481.53    107.71 o
   4  -5  15        4.35       73.29     77.73 o
   5  -5  15      235.74      187.63     41.08 o
  -5  -4  15      308.27      218.90     92.95 o
  -4  -4  15      424.17      328.92     89.98 o
  -3  -4  15      218.90      386.19    103.59 o
  -2  -4  15      352.15      314.22    132.69 o
  -1  -4  15     3021.68     3965.72    140.22 o
   0  -4  15      323.62      336.71     61.55 o
   1  -4  15     1817.01     1420.58     69.02 o
   2  -4  15      331.68      402.68    166.56 o
   3  -4  15      172.15      200.10     45.22 o
   4  -4  15      119.58      242.57     86.78 o
   5  -4  15      159.41      218.27    103.50 o
  -6  -3  15       39.59      195.06     83.28 o
  -5  -3  15      596.36      555.43    179.07 o
  -4  -3  15       88.41       88.30    118.81 o
  -3  -3  15        4.68       50.87    126.59 o
  -2  -3  15     1874.37     1733.51     91.04 o
  -1  -3  15      934.90      987.74     33.73 o
   0  -3  15      469.47      395.34    114.76 o
   1  -3  15      853.36      820.30     82.38 o
   2  -3  15     1732.47     1748.36     68.94 o
   3  -3  15      525.58      563.06     51.68 o
   4  -3  15       43.88      216.56     78.86 o
   5  -3  15      513.37      572.28     88.79 o
   6  -3  15       94.03      347.15    152.13 o
  -6  -2  15      780.59      583.93     60.08 o
  -5  -2  15      114.52      139.74     41.06 o
  -4  -2  15       87.78       66.62     64.40 o
  -3  -2  15        3.64       46.90     33.02 o
  -2  -2  15      279.12      220.61     47.67 o
  -1  -2  15        2.45        2.61     19.14 o
   0  -2  15       27.15       51.42     43.53 o
   1  -2  15      298.43      313.62     41.17 o
   2  -2  15     1588.13     1555.67    121.18 o
   3  -2  15       66.71       59.28     37.53 o
   4  -2  15      662.03      749.12     51.49 o
   5  -2  15      451.23      552.14     77.33 o
  -6  -1  15      263.60      485.65     87.58 o
  -5  -1  15      300.26      360.26     65.32 o
  -4  -1  15      170.60      389.91    205.43 o
  -3  -1  15      266.92      375.88     53.00 o
  -2  -1  15       31.45      -13.38     53.41 o
  -1  -1  15        3.48       38.39     47.26 o
   0  -1  15       28.34       60.68     38.38 o
   1  -1  15       48.51      248.19    108.82 o
   2  -1  15      151.39      128.79     81.66 o
   3  -1  15       40.13      185.27     57.70 o
   4  -1  15      664.31      649.92     60.68 o
   5  -1  15      643.63      786.19     71.16 o
  -6   0  15      226.92       43.31     50.25 o
  -5   0  15      503.06      497.63     43.64 o
  -4   0  15      107.56      251.53     35.66 o
  -3   0  15     1097.04     1253.74    273.16 o
  -2   0  15      337.35      697.34     64.16 o
  -1   0  15      513.82      455.08     36.74 o
   0   0  15      370.07      379.76     51.08 o
   1   0  15      435.63      399.95     90.60 o
   2   0  15       49.16       95.48     47.76 o
   3   0  15        6.58       23.51     42.31 o
   4   0  15       61.22      188.14     45.34 o
   5   0  15      175.70       73.71     56.96 o
  -6   1  15       87.98      176.35     88.83 o
  -5   1  15       18.00       57.74     34.28 o
  -4   1  15       43.64      -31.09     37.75 o
  -3   1  15      876.59      776.09     70.46 o
  -2   1  15     1017.50     1083.74    171.70 o
  -1   1  15       15.77       36.33     27.63 o
   0   1  15      339.82      547.85     84.11 o
   1   1  15      621.68      465.28     72.18 o
   2   1  15        3.86       48.46     30.22 o
   3   1  15      257.71      353.34     34.07 o
   4   1  15      160.48      214.40     47.12 o
  -5   2  15      199.56      188.40     46.50 o
  -4   2  15       48.63      115.06     97.72 o
  -2   2  15       21.81        3.27     54.69 o
  -1   2  15       67.34      -24.43     71.07 o
   0   2  15      868.24      928.35    115.17 o
   1   2  15      412.18      398.72     35.36 o
   2   2  15      423.19      575.48     61.31 o
   3   2  15      398.06      372.02     39.54 o
  -4   3  15      719.92      671.64    107.71 o
  -3   3  15      241.29      -34.68     57.17 o
  -2   3  15       44.55      161.59     61.37 o
  -1   3  15      150.45      343.71     62.17 o
   0   3  15      674.28      740.97     83.41 o
   1   3  15       17.79       67.01     35.77 o
   2   3  15       23.27       69.92     58.67 o
  -2   4  15       64.71       17.89     86.61 o
  -1   4  15      309.05      408.07    122.10 o
   0   4  15       72.02      165.09     55.66 o
  -2  -7  16        8.55       63.50     72.18 o
  -1  -7  16      148.11      110.63     53.30 o
   0  -7  16       89.77       96.44    139.91 o
   1  -7  16      104.92       74.75     54.36 o
   2  -7  16        4.02      -20.16    101.05 o
   3  -7  16     1172.00     1060.18    131.03 o
  -3  -6  16      171.44      285.47     66.24 o
  -2  -6  16        3.05      -60.14     40.09 o
  -1  -6  16      514.57      464.00     92.09 o
   0  -6  16        1.59      351.75    108.03 o
   1  -6  16      137.66      207.50    200.98 o
   2  -6  16       60.69      290.93     75.51 o
   3  -6  16      827.24     1083.17    174.33 o
   4  -6  16      291.61      610.73     88.83 o
  -4  -5  16     1314.55     1420.32    136.38 o
  -3  -5  16      168.49      167.74    160.45 o
  -2  -5  16      605.69      626.02    115.62 o
  -1  -5  16     1151.47     1259.05    119.31 o
   0  -5  16      148.93       85.80     52.19 o
   1  -5  16      120.04      237.28     35.91 o
   2  -5  16      124.39      113.26     59.96 o
   3  -5  16       70.53      -90.73     72.18 o
   4  -5  16        0.34       93.27     62.18 o
  -5  -4  16      162.66      238.82     87.70 o
  -4  -4  16      121.35      121.99     39.82 o
  -3  -4  16      392.71      352.73     52.29 o
  -2  -4  16      368.15      440.92     43.45 o
  -1  -4  16      602.23      743.06     62.08 o
   0  -4  16      365.90      343.65     84.66 o
   1  -4  16      342.15      324.07     99.50 o
   2  -4  16      843.96      928.74    104.27 o
   3  -4  16      117.54      -47.67     48.86 o
   4  -4  16       38.75       36.04     91.04 o
   5  -4  16      388.59      660.50    156.73 o
  -5  -3  16      280.79      226.68     62.78 o
  -4  -3  16       10.00       89.62     90.74 o
  -3  -3  16      502.16      426.79     65.34 o
  -2  -3  16      222.86      271.28     48.24 o
  -1  -3  16      817.69      848.68     49.68 o
   0  -3  16      426.16      348.80     85.30 o
   1  -3  16      812.03      825.13     91.36 o
   2  -3  16      443.30      500.22    140.41 o
   3  -3  16      158.71      203.97     37.76 o
   4  -3  16      425.11      396.90     48.22 o
   5  -3  16      353.80      307.04     67.66 o
  -4  -2  16      142.15       76.81     39.04 o
  -3  -2  16      391.27      419.10     60.05 o
  -2  -2  16      431.16      376.32     87.13 o
  -1  -2  16       59.70       90.62     31.86 o
   0  -2  16        6.15       84.24     74.30 o
   1  -2  16      684.83      710.56     92.68 o
   2  -2  16      297.10      246.80     59.61 o
   3  -2  16       58.25       19.06     64.69 o
   4  -2  16      213.88      211.70     48.93 o
   5  -2  16      398.73      503.94    148.09 o
  -5  -1  16      163.40      189.97     48.92 o
  -4  -1  16       20.97      -52.84     35.23 o
  -3  -1  16      312.06      550.37     97.79 o
  -2  -1  16     1409.87     1106.82     85.30 o
  -1  -1  16       42.28      -18.50     31.76 o
   0  -1  16       17.04       24.63     51.02 o
   1  -1  16      686.33      752.92     99.94 o
   2  -1  16      355.39      311.28     93.26 o
   3  -1  16       62.28      176.53     67.79 o
   4  -1  16      456.57      630.04    108.72 o
  -5   0  16        3.71      322.02     97.72 o
  -4   0  16        4.62       42.89     31.79 o
  -3   0  16      836.10     1083.88    283.15 o
  -2   0  16     1238.34     1457.44    169.89 o
  -1   0  16       24.47       92.20     65.69 o
   0   0  16      632.74      440.49     62.18 o
   1   0  16      511.72      499.80     57.61 o
   2   0  16      113.60       62.30     32.36 o
   3   0  16      108.60      204.31     35.62 o
   4   0  16      348.26      345.27     96.47 o
  -5   1  16        6.17       31.91     35.65 o
  -4   1  16        0.88        9.33    107.71 o
  -3   1  16      175.94      196.09     66.39 o
  -2   1  16        1.56       61.07     54.96 o
  -1   1  16      256.47      360.18     37.79 o
   0   1  16      593.83      740.98    123.88 o
   1   1  16      705.91      992.57    148.10 o
   2   1  16        3.39      -32.15     54.49 o
   3   1  16      224.00      406.54     80.46 o
  -4   2  16       52.34      -33.98    118.81 o
  -3   2  16       81.30      294.24     58.87 o
  -2   2  16       50.93      155.30     67.31 o
  -1   2  16       82.28       50.16     87.11 o
   0   2  16       46.59      199.33    128.64 o
   1   2  16       76.82       12.61     48.40 o
   2   2  16      139.36      317.73     69.88 o
  -2   3  16       93.22       55.34     58.75 o
  -1   3  16      148.64      145.65     85.63 o
   0   3  16       60.12       53.94     83.08 o
   0  -7  17       53.32      162.34     67.74 o
   1  -7  17        6.91       24.43     56.53 o
  -2  -6  17      243.16      320.85     69.04 o
  -1  -6  17      179.55      229.33     85.46 o
   0  -6  17       84.47      -51.08     47.08 o
   1  -6  17       11.26       11.36     44.96 o
   2  -6  17      101.61      286.36     46.15 o
   3  -6  17      145.69      218.05    179.89 o
  -3  -5  17      241.13      528.18     75.81 o
  -2  -5  17      482.90      395.58    128.31 o
  -1  -5  17     1153.56     1450.65    129.40 o
   0  -5  17      534.32      502.65     78.34 o
   1  -5  17      108.41      120.73    161.01 o
   2  -5  17      509.02      341.12     63.47 o
   3  -5  17      139.54      211.93     54.90 o
  -4  -4  17       37.01       61.42    101.89 o
  -3  -4  17        0.85      116.72    193.21 o
  -2  -4  17      493.99      519.33     60.64 o
  -1  -4  17      877.11      988.34     53.73 o
   0  -4  17       69.77      121.91     49.94 o
   1  -4  17      278.70      228.69     36.50 o
   2  -4  17     1145.34     1325.76    160.19 o
   3  -4  17      311.76      306.76     63.41 o
   4  -4  17       42.10       99.53     63.43 o
  -4  -3  17       24.54      -26.62     56.53 o
  -3  -3  17       12.02      -51.18     34.12 o
  -2  -3  17      347.80      232.39     51.11 o
  -1  -3  17       48.41       59.31     25.00 o
   0  -3  17        1.61      -16.10     34.42 o
   1  -3  17      318.75      173.02     38.72 o
   2  -3  17     1470.89     1700.58    140.68 o
   3  -3  17       75.42       61.62     49.45 o
   4  -3  17       62.48      -57.31     72.14 o
  -4  -2  17      466.00      505.73    122.63 o
  -3  -2  17      165.12      165.96     69.76 o
  -2  -2  17      848.89      589.17     45.26 o
  -1  -2  17      126.79      344.63    164.34 o
   0  -2  17        0.71       18.98    106.60 o
   1  -2  17      205.58       87.82     51.18 o
   2  -2  17        2.15       16.69     82.17 o
   3  -2  17       27.21      -93.57     78.84 o
   4  -2  17      504.27      582.92     98.73 o
  -4  -1  17      286.19      230.27     62.76 o
  -3  -1  17      747.93      808.39     74.62 o
  -2  -1  17      307.45      326.58    154.35 o
  -1  -1  17      212.94      133.25     91.05 o
   0  -1  17      322.35      224.53     49.78 o
   1  -1  17      304.73      315.87     87.02 o
   2  -1  17        3.16      137.90    103.07 o
   3  -1  17       78.62      205.40     94.49 o
  -4   0  17       72.15      406.41     97.72 o
  -3   0  17      572.84      445.53     65.16 o
  -2   0  17      311.24      221.17     60.28 o
  -1   0  17      486.45      481.80    182.11 o
   0   0  17      723.13      827.30     99.18 o
   1   0  17      527.00      617.73     51.74 o
   2   0  17       63.22      138.73     60.58 o
   3   0  17      213.15      105.29     41.35 o
  -3   1  17      286.19      201.21    103.27 o
  -2   1  17       66.03      264.28     79.95 o
  -1   1  17       41.07       54.76     52.45 o
   0   1  17      345.82      600.79     65.71 o
   1   1  17       85.49      248.54     42.27 o
   2   1  17      473.29      605.01     72.76 o
  -2   2  17        0.31      104.80     91.05 o
  -1   2  17      162.51      437.60    233.19 o
   0   2  17      137.45       54.79    122.84 o
   0  -6  18      151.49      103.07    110.14 o
  -2  -5  18      303.35      119.12    108.82 o
  -1  -5  18      521.98      717.73    210.98 o
   0  -5  18       64.75       82.39     38.00 o
   1  -5  18      285.00      314.67     67.53 o
   2  -5  18      603.22      623.27     65.04 o
  -3  -4  18        0.52      264.80    141.45 o
  -2  -4  18      100.01       23.40     69.90 o
  -1  -4  18      379.34      394.51     75.71 o
   0  -4  18      140.90      233.31     86.61 o
   1  -4  18      451.14      670.97    150.16 o
   2  -4  18      756.96      879.07    103.56 o
  -3  -3  18       49.73       45.74     94.43 o
  -2  -3  18      461.59      430.95     66.98 o
  -1  -3  18       24.89      115.48     41.06 o
   0  -3  18       34.79       15.13     73.71 o
   1  -3  18      127.06      241.81    164.83 o
  -3  -2  18      599.92      463.45     66.06 o
  -2  -2  18      608.75      822.69    149.91 o
  -1  -2  18       10.70       25.93     43.04 o
   0  -2  18       42.00       37.14     51.02 o
   1  -2  18      224.52       90.63     50.35 o
   2  -2  18       62.06      144.10    105.80 o
  -3  -1  18      447.54      380.21     65.51 o
  -2  -1  18      623.65      859.19    132.14 o
  -1  -1  18      171.54      524.11     97.72 o
   0  -1  18      393.01      246.42     58.87 o
   1  -1  18      161.29       97.86    123.50 o
   2  -1  18      108.61      211.04     41.35 o
  -2   0  18       40.02      -53.36     62.18 o
  -1   0  18      184.04      -12.62    247.62 o
   0   0  18      821.32      995.88    296.48 o
   1   0  18      228.86      337.23     42.39 o
   0  -3  19      261.03      265.12    234.30 o
 
